# Supplementary material for: Genomic and immune determinants of resistance to daratumumab-based therapy in relapsed refractory multiple myeloma
Source: Blood Cancer J. 2024 Jul 19;14(1):117. doi: 10.1038/s41408-024-01096-6 (PMC11271515; doi:10.1038/s41408-024-01096-6)
Supplement: Supplementary file 3 — Supplemental Tables [file 41408_2024_1096_MOESM3_ESM.xlsx]

## Sheet: Sup.Table 1
Supplementa Table 1: Clinical and demografic features of each patient (N=32) treated with Dara-Rd and enrolled in this study (NCT03848676 ).
Sample	Age	Sex	Prior_lines_of_treatment	Previous_HDM-ASCT	ISS	Therapy	chr1q	del17p13.1	t(4;14)	t(14;16)	HRCA	Best_response	MRD_Status	OS	OS_time (months)	EFS	EFS_time (months)	OS_time (months)	Cytogenetic	WGS	Genomic_sample
AIRC111	74	F	1	no	II	Dara-Rd	gain	0	0	0	0	VGPR	Pos	0	43.4	0	43.4	43.4	t(11;14)	Yes	Baseline
AIRC112	70	F	1	no	I	Dara-Rd	WT	0	0	0	0	sCR	Neg	1	40.6667	0	36.6667	40.6667	hyperdiploid	Yes	Baseline
AIRC113	71	M	1	yes	I	Dara-Rd	WT	0	0	0	0	VGPR	Pos	1	26.9667	0	26.0333	26.9667	hyperdiploid	Yes	Baseline
AIRC114	66	F	1	yes	III	Dara-Rd	gain	0	0	0	0	PR	Pos	1	38.7	1	21.5	38.7	hyperdiploid	Yes	Baseline and Progression
AIRC115	63	F	1	yes	II	Dara-Rd	WT	1	0	0	1	PR	Pos	1	20.9333	1	20.9333	20.9333	hyperdiploid	Yes	Baseline and Progression
AIRC117	52	F	1	yes	III	Dara-Rd	WT	1	0	0	1	VGPR	Pos	1	12.6333	1	8.4	12.6333	hyperdiploid	Yes	Baseline and Progression
AIRC118	59	M	3	yes	I	Dara-Rd	amp	0	0	0	0	sCR	NA	0	22.7	0	22.7	22.7	t(11;14)	Yes	Baseline
AIRC119	61	M	2	yes	II	Dara-Rd	gain	0	0	0	0	VGPR	Pos	1	10.3333	1	10.2667	10.3333	hyperdiploid	Yes	Baseline
AIRC120	80	F	1	no	III	Dara-Rd	WT	1	0	0	1	VGPR	Pos	0	36.0333	1	38.4333	36.0333	hyperdiploid	Yes	Baseline
AIRC121	68	F	2	yes	II	Dara-Rd	WT	0	0	0	0	VGPR	Pos	0	35.8	0	35.5333	35.8	hyperdiploid	Yes	Baseline
AIRC122	48	F	1	yes	I	Dara-Rd	gain	0	0	0	0	PR	Pos	0	26.7333	0	26.7333	26.7333	t(11;14)	Yes	Baseline
AIRC123	67	F	1	yes	II	Dara-Rd	gain	1	0	0	1	PR	Pos	1	12.7667	1	9.56667	12.7667	hyperdiploid	Yes	Baseline
AIRC127	62	F	1	yes	II	Dara-Rd	amp	1	0	0	1	VGPR	Neg	0	25.2	1	25.7	25.2	hyperdiploid	Yes	Baseline
AIRC128	75	M	2	yes	NA	Dara-Rd	WT	0	0	0	0	VGPR	Pos	0	22.5667	0	22.5667	22.5667	hyperdiploid	Yes	Baseline
AIRC129	74	M	1	no	I	Dara-Rd	WT	0	0	0	0	VGPR	Neg	0	21.1	0	16.1	21.1	hyperdiploid	Yes	Baseline
AIRC130	70	F	1	yes	NA	Dara-Rd	gain	0	0	0	0	SD	Pos	1	5.56667	1	4.2	5.56667	t(11;14)	Yes	Baseline and Progression
AIRC131	69	M	1	yes	I	Dara-Rd	WT	0	0	0	0	CR	Pos	0	21.8	0	21.8	21.8	t(11;14)	Yes	Baseline
AIRC132	61	F	1	yes	NA	Dara-Rd	gain	0	0	0	0	CR	Neg	0	20.1667	0	20.1667	20.1667	hyperdiploid	Yes	Baseline
AIRC133	79	F	1	no	II	Dara-Rd	gain	0	0	0	0	CR	NA	0	21.0667	0	21.0667	21.0667	hyperdiploid	Yes	Baseline
AIRC135	54	M	1	yes	II	Dara-Rd	amp	0	1	0	1	CR	NA	1	20.2333	1	14.4667	20.2333	t(4;14)	Yes	Baseline
AIRC136	46	F	1	yes	III	Dara-Rd	WT	0	0	0	0	sCR	Neg	0	18.9333	0	18.9333	18.9333	t(11;14)	Yes	Baseline
AIRC137	70	F	1	yes	I	Dara-Rd	amp	0	0	0	0	CR	Pos	0	17.5333	0	17.5333	17.5333	t(11;14)	Yes	Baseline
AIRC138	63	M	1	no	I	Dara-Rd	amp	0	0	0	0	VGPR	Pos	0	16.7333	0	16.7333	16.7333	hyperdiploid	Yes	Baseline
AIRC140	75	M	1	no	III	Dara-Rd	WT	1	0	0	1	PR	Pos	0	13.8	1	6.36667	13.8	hyperdiploid	Yes	Baseline
AIRC141	68	M	1	yes	I	Dara-Rd	gain	0	0	0	0	CR	Neg	0	13.0667	0	13.0667	13.0667	t(11;14)	Yes	Baseline
AIRC203	68	M	1	yes	I	Dara-Rd	gain	0	0	0	0	NA	Pos	0	14.1	1	12.5333	14.1	hyperdiploid	Yes	Baseline
AIRC204	75	F	1	no	II	Dara-Rd	WT	0	0	0	0	PR	NA	0	21.2667	0	21.2667	21.2667	t(11;14)	Yes	Baseline
AIRC205	75	F	1	no	I	Dara-Rd	WT	0	0	0	0	VGPR	NA	0	17.3333	0	17.3333	17.3333	t(11;14)	Yes	Baseline
AIRC116	54	M	1	yes	III	Dara-Rd	NA	NA	NA	NA	NA	PR	Pos	1	22.3	1	14.0333	22.3	-	No	Baseline
AIRC124	51	M	1	yes	NA	Dara-Rd	gain	1	1	0	2	PR	Pos	1	7.13333	1	4.93333	7.13333	t(4;14) FISH	No	Baseline
AIRC139	73	F	1	yes	I	Dara-Rd	WT	0	0	0	0	VGPR	Neg	0	14.9333	0	14.9333	14.9333	-	No	Baseline
AIRC208	67	M	1	yes	NA	Dara-Rd	NA	NA	NA	NA	NA	NA	NA	0	15.2333	0	15.2333	15.2333	-	No	Baseline

## Sheet: Sup.Table 2
Supplementa Table 2: P-values and FDR of all tested clinical features for event free survival. P-values were generated using log-rank test for categorical variables and with cox-proportional hazard for continuous ones.
Feature	p.value	FDR	Test
Age	0.0810714	0.312704	Cox-proportional hazard
Diagn_Ldh	0.85355	0.933276	Cox-proportional hazard
Previous_melphalan_cumulative_dose	0.521067	0.708585	Cox-proportional hazard
Previous_CTX_cumulative_dose	0.0336765	0.181853	Cox-proportional hazard
Prior.lines.of.treatment	0.449954	0.674932	Cox-proportional hazard
Serum_M_protein (mg/dL)	0.0668525	0.300836	Cox-proportional hazard
Urine_M_protein (g/d)	0.814843	0.933276	Cox-proportional hazard
Free Light Chain Ratio	0.00493828	0.0444445	Cox-proportional hazard
Bone_Marrow_aspiration_plasmacells_%	0.792805	0.933276	Cox-proportional hazard
Bone_Marrow_biopsy_plasmacells_%	0.132168	0.376724	Cox-proportional hazard
B2_microglobulin	0.999579	0.999579	Cox-proportional hazard
C_reactive_protein (mg/L)	0.378673	0.603387	Cox-proportional hazard
Albumin (g/dL)	0.279126	0.579723	Cox-proportional hazard
LDH (UI/L)	0.524878	0.708585	Cox-proportional hazard
HB (g/dL)	0.358764	0.603387	Cox-proportional hazard
Creatinine (mg/dL)	0.864145	0.933276	Cox-proportional hazard
Creatinine_clearance (mL/min)	0.908243	0.943175	Cox-proportional hazard
Calcium	0.839321	0.933276	Cox-proportional hazard
Sex	0.37991	0.603387	Log-Rank
ISS at diagnosis	0.0280634	0.181853	Log-Rank
Isotype	0.192295	0.471997	Log-Rank
Light chain	0.250599	0.563849	Log-Rank
ECOG	0.139527	0.376724	Log-Rank
High risk cytogenetic	0.00044	0.01188	Log-Rank

## Sheet: Sup.Table 3
Supplementa Table 3: Quality WGS information per each patients at baseline and at progression when available. Ploidy and purity obtained using ASCAT algorithm
Sample	Type	Therapy	Quality WGS	Ploidy	Purity
AIRC104	Baseline	dara-Vd	PASS	2.01	0.86
AIRC104	Progression	dara-Vd	PASS	1.61	0.97
AIRC108	Baseline	dara	PASS	2.37	0.98
AIRC108	Progression	dara	PASS	2.39	0.88
AIRC111	Baseline	dara-Rd	PASS	1.98	0.91
AIRC112	Baseline	dara-Rd	PASS	2.66	0.85
AIRC113	Baseline	dara-Rd	PASS	2.6	0.99
AIRC114	Baseline	dara-Rd	PASS	2.19	0.85
AIRC114	Progression	dara-Rd	PASS	2.06	0.3
AIRC115	Baseline	dara-Rd	PASS	2.67	0.97
AIRC115	Progression	dara-Rd	PASS	2.35	0.98
AIRC117	Baseline	dara-Rd	PASS	2.17	0.99
AIRC117	Progression	dara-Rd	PASS	2.06	0.95
AIRC118	Baseline	dara-Rd	PASS	2.08	0.79
AIRC119	Baseline	dara-Rd	PASS	2.74	0.95
AIRC120	Baseline	dara-Rd	PASS	2.15	0.99
AIRC121	Baseline	dara-Rd	PASS	2.53	0.94
AIRC122	Baseline	dara-Rd	PASS	2.03	0.65
AIRC123	Baseline	dara-Rd	PASS	2.12	0.95
AIRC127	Baseline	dara-Rd	PASS	2.73	0.9
AIRC128	Baseline	dara-Rd	PASS	3.12	0.58
AIRC129	Baseline	dara-Rd	PASS	2.38	0.95
AIRC130	Baseline	dara-Rd	PASS	2	0.66
AIRC130	Progression	dara-Rd	PASS	2.13	0.85
AIRC131	Baseline	dara-Rd	PASS	2.03	0.9
AIRC132	Baseline	dara-Rd	PASS	2.75	0.98
AIRC133	Baseline	dara-Rd	PASS	1.81	0.98
AIRC135	Baseline	dara-Rd	PASS	1.93	0.9
AIRC136	Baseline	dara-Rd	PASS	2.12	0.61
AIRC137	Baseline	dara-Rd	PASS	2.25	0.5
AIRC138	Baseline	dara-Rd	PASS	1.99	0.77
AIRC140	Baseline	dara-Rd	PASS	1.72	0.95
AIRC141	Baseline	dara-Rd	PASS	1.99	0.9
AIRC203	Baseline	dara-Rd	PASS	2.52	0.8
AIRC204	Baseline	dara-Rd	PASS	1.87	0.83
AIRC205	Baseline	dara-Rd	PASS	1.92	0.95
AIRC116	Baseline	dara-Rd	EXCLUDED
AIRC124	Baseline	dara-Rd	EXCLUDED
AIRC139	Baseline	dara-Rd	EXCLUDED
AIRC208	Baseline	dara-Rd	EXCLUDED

## Sheet: Sup.Table 4
Supplementa Table 4: The genomic feature list tested in our driver analysis. 64 GISTIC aneuploidies and 90 mutated genes.
Genomic Feature	Type of alteration
Amp_1q21.1	GISTIC anauploidy
Amp_1q21.3	GISTIC anauploidy
Amp_1q44	GISTIC anauploidy
Amp_2p11.2	GISTIC anauploidy
Amp_2q24.3	GISTIC anauploidy
Amp_2q32.1	GISTIC anauploidy
Amp_3q26.2	GISTIC anauploidy
Amp_4q13.2	GISTIC anauploidy
Amp_5p15.33	GISTIC anauploidy
Amp_5q11.1	GISTIC anauploidy
Amp_5q35.2	GISTIC anauploidy
Amp_6p24.3	GISTIC anauploidy
Amp_6q11.1	GISTIC anauploidy
Amp_7q21.11	GISTIC anauploidy
Amp_8q24.21	GISTIC anauploidy
Amp_9p24.3	GISTIC anauploidy
Amp_9p11.2	GISTIC anauploidy
Amp_9q34.13	GISTIC anauploidy
Amp_11p15.4	GISTIC anauploidy
Amp_11q11	GISTIC anauploidy
Amp_11q24.1	GISTIC anauploidy
Amp_14q11.2	GISTIC anauploidy
Amp_14q32.33	GISTIC anauploidy
Amp_15q11.1	GISTIC anauploidy
Amp_15q26.3	GISTIC anauploidy
Amp_17q22	GISTIC anauploidy
Amp_19p13.3	GISTIC anauploidy
Amp_19p13.2	GISTIC anauploidy
Amp_19q11	GISTIC anauploidy
Amp_21p11.2	GISTIC anauploidy
Del_1p32.3	GISTIC anauploidy
Del_1p22.1	GISTIC anauploidy
Del_1p12	GISTIC anauploidy
Del_2p11.2	GISTIC anauploidy
Del_2q31.1	GISTIC anauploidy
Del_2q37.3	GISTIC anauploidy
Del_6q26	GISTIC anauploidy
Del_7p22.2	GISTIC anauploidy
Del_7p11.2	GISTIC anauploidy
Del_8p23.1	GISTIC anauploidy
Del_8p21.3	GISTIC anauploidy
Del_8q24.21	GISTIC anauploidy
Del_9p21.3	GISTIC anauploidy
Del_10p15.3	GISTIC anauploidy
Del_10q24.32	GISTIC anauploidy
Del_10q26.3	GISTIC anauploidy
Del_11q22.1	GISTIC anauploidy
Del_12p13.2	GISTIC anauploidy
Del_12q24.31	GISTIC anauploidy
Del_13q12.11	GISTIC anauploidy
Del_13q14.2	GISTIC anauploidy
Del_14q24.3	GISTIC anauploidy
Del_14q32.33	GISTIC anauploidy
Del_16p13.3	GISTIC anauploidy
Del_16p11.2	GISTIC anauploidy
Del_16q12.1	GISTIC anauploidy
Del_16q22.2	GISTIC anauploidy
Del_16q24.3	GISTIC anauploidy
Del_17p13.1	GISTIC anauploidy
Del_20p13	GISTIC anauploidy
Del_20q13.12	GISTIC anauploidy
Del_21p11.2	GISTIC anauploidy
Del_22q11.22	GISTIC anauploidy
Del_22q13.32	GISTIC anauploidy
ACTG1	Mutated Driver Gene
ARID1A	Mutated Driver Gene
ARID2	Mutated Driver Gene
ATM	Mutated Driver Gene
ATRX	Mutated Driver Gene
BCL7A	Mutated Driver Gene
BHLHE41	Mutated Driver Gene
BRAF	Mutated Driver Gene
BTG1	Mutated Driver Gene
CCND1	Mutated Driver Gene
CDKN1B	Mutated Driver Gene
CDKN2C	Mutated Driver Gene
CREBBP	Mutated Driver Gene
CYLD	Mutated Driver Gene
DDX3X	Mutated Driver Gene
DIS3	Mutated Driver Gene
DNMT3A	Mutated Driver Gene
DTX1	Mutated Driver Gene
DUSP2	Mutated Driver Gene
EGR1	Mutated Driver Gene
EP300	Mutated Driver Gene
FAM46C	Mutated Driver Gene
FGFR3	Mutated Driver Gene
FUBP1	Mutated Driver Gene
HIST1H1B	Mutated Driver Gene
HIST1H1C	Mutated Driver Gene
HIST1H1D	Mutated Driver Gene
HIST1H1E	Mutated Driver Gene
HIST1H2BK	Mutated Driver Gene
HLA-C	Mutated Driver Gene
HUWE1	Mutated Driver Gene
IDH1	Mutated Driver Gene
IDH2	Mutated Driver Gene
INO80E	Mutated Driver Gene
IRF1	Mutated Driver Gene
IRF4	Mutated Driver Gene
KDM5C	Mutated Driver Gene
KDM6A	Mutated Driver Gene
KLHL6	Mutated Driver Gene
KMT2B	Mutated Driver Gene
KMT2C	Mutated Driver Gene
KRAS	Mutated Driver Gene
LCE1D	Mutated Driver Gene
LTB	Mutated Driver Gene
MAF	Mutated Driver Gene
MAFB	Mutated Driver Gene
MAML2	Mutated Driver Gene
MAN2C1	Mutated Driver Gene
MAX	Mutated Driver Gene
MRGPRX4	Mutated Driver Gene
NCOR1	Mutated Driver Gene
NDUFC2	Mutated Driver Gene
NF1	Mutated Driver Gene
NFKB2	Mutated Driver Gene
NFKBIA	Mutated Driver Gene
NRAS	Mutated Driver Gene
PABPC1	Mutated Driver Gene
PANK3	Mutated Driver Gene
PIK3CA	Mutated Driver Gene
PIM1	Mutated Driver Gene
POT1	Mutated Driver Gene
PRDM1	Mutated Driver Gene
PRKD2	Mutated Driver Gene
PTPN11	Mutated Driver Gene
RASA2	Mutated Driver Gene
RB1	Mutated Driver Gene
RFTN1	Mutated Driver Gene
RPL10	Mutated Driver Gene
RPL5	Mutated Driver Gene
RPRD1B	Mutated Driver Gene
RPS3A	Mutated Driver Gene
SAMHD1	Mutated Driver Gene
SETD2	Mutated Driver Gene
SF3B1	Mutated Driver Gene
SLC35G5	Mutated Driver Gene
SP140	Mutated Driver Gene
SYT17	Mutated Driver Gene
TBC1D29	Mutated Driver Gene
TCL1A	Mutated Driver Gene
TET2	Mutated Driver Gene
TGDS	Mutated Driver Gene
TNFRSF11B	Mutated Driver Gene
TP53	Mutated Driver Gene
TRAF2	Mutated Driver Gene
TRAF3	Mutated Driver Gene
UBR5	Mutated Driver Gene
USP7	Mutated Driver Gene
XBP1	Mutated Driver Gene
ZFP36L1	Mutated Driver Gene
ZNF292	Mutated Driver Gene

## Sheet: Sup.Table 5
Supplementa Table 5: P-values and FDR of all tested known MM mutations in driver genes for event free survival. P-values were generated using log-rang test.
Feature	p.values	FDR
ACTG1	0.987748	0.987748
BHLHE41	0.552153	0.690191
BRAF	0.104732	0.690191
CDKN2C	0.203182	0.690191
CREBBP	0.527846	0.690191
DIS3	0.255503	0.690191
EGR1	0.368827	0.690191
FGFR3	0.296329	0.690191
HIST1H1E	0.806759	0.864384
HUWE1	0.614795	0.737754
IRF4	0.403117	0.690191
KDM6A	0.197574	0.690191
KLHL6	0.368827	0.690191
KMT2C	0.487686	0.690191
KRAS	0.923953	0.955813
NFKBIA	0.435023	0.690191
NRAS	0.469496	0.690191
PANK3	0.203182	0.690191
PRKD2	0.125293	0.690191
PTPN11	0.806759	0.864384
RASA2	0.527846	0.690191
RB1	0.552153	0.690191
RPRD1B	0.435023	0.690191
SAMHD1	0.527846	0.690191
SETD2	0.422138	0.690191
SF3B1	0.435023	0.690191
TET2	0.527846	0.690191
TP53	0.720035	0.830809
TRAF3	0.552153	0.690191
UBR5	0.435023	0.690191

## Sheet: Sup.Table 6
Supplementa Table 6: P-values and FDR of all tested SBS mutational signatures for event free survival. P-values were generated using log-rank test (APOBEC: above median and below median; SBS18: presence VS absence), and with cox-proportional hazard test.
Feature	p.value	FDR	Test
SBS1 (Clock-like)	0.474163	0.7345	Cox
SBS5 (Clock-like	0.550855	0.7345	Cox
SBS8	0.11511	0.2302	Cox
SBS9 (Poly eta-germinal center)	0.0413343	0.1253	Cox
SBS-MM1 (SBS99, Melphalan)	0.826583	0.8266	Cox
mutations	0.80392	0.8266	Cox
SBS2 & SBS13 (APOBEC)	0.047	0.1253	Log-Rank
SBS18 (ROS)	0.03	0.1253	Log-Rank

## Sheet: Sup.Table 7
Supplementa Table 7: Multivariate analysis utilizing the Cox proportional hazards model to evaluate the independence of significant genomic drivers from both HRCA and ISS classification. Our approach involved building a base model incorporating HRCA and ISS, and subsequently integrating each significant driver individually. The driver DelTP53 was excluded from the analysis due to its inclusion wi…
Feature	p.value
APOBEC	0.358
SBS18	0.01217
delRPL5	0.24
del10p15.3	0.2731
delCREBBP	0.44733
Chromothripsis	0.44
MYC	0.00581

## Sheet: Sup.Table 8
Supplemental Table 8: Immune compositions of all bone marrow (BM) and peripheral blood (PB) samples investigated in our study.
sample	type	timepoint	Therapy	Perc_CD3pos	Num_CD3pos	Perc_CD3posCD4pos	Num_CD3posCD4pos	Perc_CD3posCD4posPDneg1pos	Num_CD3posCD4posPDneg1pos	Perc_CD3posCD4posTIM3pos	Num_CD3posCD4posTIM3pos	Perc_CD3posCD4posTIGITpos	Num_CD3posCD4posTIGITpos	Perc_CD3posCD4posLAG3pos	Num_CD3posCD4posLAG3pos	Perc_CD3posCD4posCD38pos	Num_CD3posCD4posCD38pos	Perc_CD3posCD8pos	Num_CD3posCD8pos	Perc_CD3posCD8posPDneg1pos	Num_CD3posCD8posPDneg1pos	Perc_CD3posCD8posTIM3pos	Num_CD3posCD8posTIM3pos	Perc_CD3posCD8posTIGITpos	Num_CD3posCD8posTIGITpos	Perc_CD3posCD8posLAG3pos	Num_CD3posCD8posLAG3pos	Perc_CD3posCD8posCD38pos	Num_CD3posCD8posCD38pos	Perc_CD3posCD8posCMVpos	Num_CD3posCD8posCMVpos	Perc_naive_CD62Lpos45RApos_CD4pos	Num_naive_CD62Lpos45RApos_CD4pos	Perc_CM_CD62LposCD45RAneg_CD4pos	Num_CM_CD62LposCD45RAneg_CD4pos	Perc_EM_CD62Lneg45RAneg_CD4pos	Num_EM_CD62Lneg45RAneg_CD4pos	Perc_TEMRA_CD62Lneg45RApos_CD4pos	Num_TEMRA_CD62Lneg45RApos_CD4pos	Perc_naive_CD62Lpos45RApos_CD8pos	Num_naive_CD62Lpos45RApos_CD8pos	Perc_CM_CD62LposCD45RAneg_CD8pos	Num_CM_CD62LposCD45RAneg_CD8pos	Perc_EM_CD62Lneg45RAneg_CD8pos	Num_EM_CD62Lneg45RAneg_CD8pos	Perc_TEMRA_CD62Lneg45RApos_CD8pos	Num_TEMRA_CD62Lneg45RApos_CD8pos	Perc_CD3posV.9V.2pos	Num_CD3posV.9V.2pos
AIRC111	PB	0	Dara RD	31.5	2205	49	1080.45	30.4	328.46	0.5	5.4	28.4	306.85	NA	NA	NA	NA	49	1080.45	8.7	94	0.7	7.56	27.5	297.12	NA	NA	NA	NA	NA	NA	27	291.72	38	410.57	28	302.53	7	75.63	11	118.85	1	10.8	7	75.63	81	875.16	0.44	9.7
AIRC111	BM	0	Dara RD	5.2	4966	37	1837.42	42	771.72	2.2	40.42	29	532.85	NA	NA	NA	NA	34	1688.44	27	455.88	1	16.88	34	574.07	NA	NA	NA	NA	NA	NA	28	514.48	31	569.6	33	606.35	8	146.99	7	118.19	2	33.77	24	405.23	66	1114.37	0.5	24.83
AIRC111	PB	6	Dara RD	25	1052.5	61	642.03	30	192.61	0.2	1.28	14	89.88	NA	NA	NA	NA	25	263.13	4	10.53	0.5	1.32	2	5.26	NA	NA	NA	NA	NA	NA	1	6.42	30	192.61	66	423.74	3	19.26	8	21.05	12	31.58	58	152.61	21	55.26	0.74	7.79
AIRC111	PB	9	Dara RD	32	1488	39	580.32	19.9	115.48	2.1	12.19	23	133.47	4	23.21	2.89	16.77	26.5	394.32	28	110.41	2.2	8.68	41	161.67	9.8	38.64	12.11	47.75	NA	NA	6	34.82	28.6	165.97	58	336.59	7	40.62	3.4	13.41	1.5	5.91	23	90.69	72	283.91	1.13	16.81
AIRC111	PB	12	Dara RD	60.8	2973.12	33.2	987.08	15.1	149.05	0.26	2.57	21.3	210.25	7.85	77.49	1.82	17.96	60.3	1792.79	7.49	134.28	0.11	1.97	31.8	570.11	5.86	105.06	3.33	59.7	NA	NA	0.09	0.91	0.1	0.96	65.9	650.48	33.9	334.62	0.16	2.87	0.02	0.34	46.9	840.82	52.9	948.39	0.38	11.3
AIRC111	PB	15	Dara RD	58.4	3667.52	35.5	1301.97	32.9	428.35	0.46	5.99	32.9	428.35	1.1	14.32	0.41	5.34	55.4	2031.81	6.82	138.57	0.17	3.45	29.7	603.45	0.24	4.88	0.24	4.88	NA	NA	1.54	20.05	6.43	83.72	67.8	882.74	24.2	315.08	0.23	4.67	0.17	3.45	25	507.95	74.6	1515.73	1.38	50.61
AIRC111	PB	21	Dara RD	41.8	2528.9	55.4	1401.01	24.1	337.64	0.48	6.72	20.6	288.61	4.8	67.25	0.75	10.51	39.2	991.33	9.97	98.84	0.13	1.29	25.8	255.76	7.8	77.32	1.17	11.6	NA	NA	5.62	78.74	38	532.38	50.3	704.71	6.16	86.3	2.57	25.48	5.7	56.51	57.6	571.01	34.1	338.04	1.93	48.81
AIRC112	PB	0	Dara RD	13.5	693.9	68	471.85	35	165.15	0.95	4.48	20.4	96.26	0.4	1.89	NA	NA	23	159.6	41	65.43	2.45	3.91	42	67.03	1	1.6	NA	NA	NA	NA	44	207.61	23	108.53	22	103.81	11	51.9	42	67.03	6	9.58	12	19.15	40	63.84	NA	NA
AIRC112	BM	0	Dara RD	13	3419	63	2153.97	46	990.83	3	64.62	24	516.95	2.7	58.16	NA	NA	23	786.37	56	440.37	2.5	19.66	33	259.5	1.3	10.22	NA	NA	NA	NA	50	1076.99	21	452.33	18	387.71	11	236.94	36	283.09	4	31.45	13	102.23	47	369.59	NA	NA
AIRC112	PB	3	Dara RD	9	446.4	63	281.23	38.5	108.27	0.6	1.69	15	42.18	NA	NA	NA	NA	32	142.85	35	50	0.5	0.71	3.4	4.86	NA	NA	NA	NA	NA	NA	17	47.81	29	81.56	48	134.99	7	19.69	13	18.57	13	18.57	57	81.42	17	24.28	0.47	2.1
AIRC112	PB	6	Dara RD	35	1186.5	81	961.07	9	86.5	0.5	4.81	18	172.99	1.5	14.42	3.6	34.6	10	118.65	12	14.24	0.5	0.59	28	33.22	1.5	1.78	23.37	27.73	NA	NA	8	76.89	30	288.32	55	528.59	7	67.27	12	14.24	31	36.78	47	55.77	9	10.68	0.66	7.83
AIRC112	PB	12	Dara RD	30	1143	36.3	414.91	25.1	104.14	0.18	0.75	23.5	97.5	3.15	13.07	0.47	1.95	54.9	627.51	16.3	102.28	0.15	0.94	20.5	128.64	0.98	6.15	0.26	1.63	NA	NA	1.13	4.69	0.74	3.07	66.4	275.5	31.8	131.94	1.22	7.66	0.54	3.39	57.3	359.56	40.9	256.65	1.46	16.69
AIRC112	PB	15	Dara RD	32.3	1337.22	57.3	766.23	30.7	235.23	0.72	5.52	22.3	170.87	2.63	20.15	4.71	36.09	38.4	513.49	8.83	45.34	0.47	2.41	3.97	20.39	8.36	42.93	9.51	48.83	NA	NA	7.39	56.62	9.63	73.79	64.8	496.52	18.2	139.45	4.24	21.77	5.38	27.63	66.1	339.42	24.3	124.78	0.77	10.3
AIRC112	PB	18	Dara RD	32	1244.8	61.7	768.04	24.5	188.17	2.16	16.59	20.3	155.91	14.8	113.67	9.24	70.97	33.9	421.99	17.2	72.58	1.05	4.43	5.91	24.94	5.88	24.81	10	42.2	NA	NA	5.8	44.55	23	176.65	63.3	486.17	7.91	60.75	2.74	11.56	5.29	22.32	74.8	315.65	17.1	72.16	0.63	7.84
AIRC112	PB	21	Dara RD	29.1	1207.65	62.7	757.2	15.6	118.12	4.91	37.18	21.7	164.31	13.4	101.46	0.36	2.73	31.3	377.99	7.1	26.84	2.13	8.05	9.04	34.17	8.48	32.05	3.31	12.51	NA	NA	16.7	126.45	17.5	132.51	52.1	394.5	13.7	103.74	8.05	30.43	5.4	20.41	65.4	247.21	21.1	79.76	0.56	6.76
AIRC113	PB	0	Dara RD	13.4	1441.84	37	533.48	NA	NA	2.5	13.34	16.5	88.02	NA	NA	NA	NA	45	648.83	NA	NA	29	188.16	34.3	222.55	NA	NA	NA	NA	NA	NA	18	96.03	27	144.04	42	224.06	14	74.69	23	149.23	21	136.25	30	194.65	25	162.21	NA	NA
AIRC113	BM	0	Dara RD	10	2430	42	1020.6	44	449.06	2.3	23.47	16	163.3	NA	NA	NA	NA	43	1044.9	42	438.86	3	31.35	15	156.74	NA	NA	NA	NA	NA	NA	18	183.71	18	183.71	51	520.51	13	132.68	20	208.98	8	83.59	33	344.82	39	407.51	NA	NA
AIRC113	PB	3	Dara RD	9.4	589.38	36	212.18	42	89.11	1.1	2.33	17	36.07	NA	NA	NA	NA	42	247.54	43	106.44	0.5	1.24	2	4.95	NA	NA	NA	NA	NA	NA	3	6.37	9	19.1	73	154.89	15	31.83	7	17.33	4	9.9	52	128.72	37	91.59	1.77	10.43
AIRC113	PB	6	Dara RD	28	NA	31	NA	7	NA	0.1	NA	NA	NA	0.7	NA	8.64	NA	60	NA	3.7	NA	0.1	NA	NA	NA	1	NA	9.6	NA	NA	NA	3	NA	17	NA	65	NA	15	NA	2	NA	6	NA	66	NA	25	NA	2.93	NA
AIRC113	PB	9	Dara RD	62.3	3139.92	29.5	926.28	23.5	217.67	NA	NA	29.9	276.96	NA	NA	NA	NA	63.3	1987.57	9.46	188.02	NA	NA	29.9	594.28	NA	NA	NA	NA	NA	NA	NA	NA	NA	NA	NA	NA	NA	NA	NA	NA	NA	NA	NA	NA	NA	NA	NA	NA
AIRC113	PB	12	Dara RD	56.8	NA	24.6	NA	19.8	NA	0.1	NA	19.5	NA	2.38	NA	2.63	NA	68.8	NA	6.03	NA	0.06	NA	13.8	NA	0.6	NA	1.54	NA	NA	NA	0.03	NA	0.1	NA	83.1	NA	16.7	NA	0.08	NA	0.08	NA	64.9	NA	34.9	NA	1.65	NA
AIRC113	PB	18	Dara RD	28.7	2890.09	26.8	774.54	23.5	182.02	1.15	8.91	12	92.95	0.63	4.88	1.78	13.79	66	1907.46	6.73	128.37	0.47	8.97	13.5	257.51	0.29	5.53	1.92	36.62	NA	NA	15.7	121.6	34.6	267.99	39.3	304.4	10.4	80.55	16.8	320.45	16.2	309.01	34	648.54	33	629.46	2.21	63.87
AIRC113	PB	21	Dara RD	45	2808	25.2	707.62	18.4	130.2	1.07	7.57	20.9	147.89	1.67	11.82	0.26	1.84	67	1881.36	3.66	68.86	0.37	6.96	9.61	180.8	0.69	12.98	0.52	9.78	NA	NA	10.7	75.71	41.1	290.83	38.2	270.31	10	70.76	9.68	182.12	20.4	383.8	47.4	891.76	22.6	425.19	1.97	55.32
AIRC114	PB	0	Dara RD	11	416.9	50	208.45	NA	NA	4	8.34	25	52.11	2	4.17	NA	NA	25	104.23	NA	NA	3	3.13	23	23.97	14	14.59	NA	NA	NA	NA	1.6	3.34	0.7	1.46	58	120.9	40	83.38	15	15.63	0.2	0.21	11	11.46	73	76.08	NA	NA
AIRC114	BM	0	Dara RD	3	750	37	277.5	55	152.63	3	8.33	20	55.5	3	8.33	NA	NA	35	262.5	59	154.88	4	10.5	19	49.88	12	31.5	NA	NA	NA	NA	3	8.33	1.8	5	62	172.05	33	91.58	24	63	1	2.63	14	36.75	61	160.13	NA	NA
AIRC114	PB	3	Dara RD	NA	NA	NA	NA	NA	NA	NA	NA	NA	NA	NA	NA	NA	NA	NA	NA	NA	NA	NA	NA	NA	NA	NA	NA	NA	NA	NA	NA	NA	NA	NA	NA	NA	NA	NA	NA	NA	NA	NA	NA	NA	NA	NA	NA	NA	NA
AIRC114	PB	6	Dara RD	9.8	382.2	34	129.95	29	37.68	0.2	0.26	NA	NA	2.3	2.99	4.66	6.06	53	202.57	1.5	3.04	0.2	0.41	NA	NA	0.6	1.22	9.43	19.1	NA	NA	3	3.9	28	36.39	63	81.87	6	7.8	5	10.13	8	16.21	62	125.59	25	50.64	0.81	3.1
AIRC114	PB	15	Dara RD	36.1	1368.19	41.8	571.9	27.9	159.56	NA	NA	NA	NA	NA	NA	NA	NA	48.2	659.47	28.8	189.93	NA	NA	NA	NA	NA	NA	NA	NA	NA	NA	NA	NA	NA	NA	NA	NA	NA	NA	NA	NA	NA	NA	NA	NA	NA	NA	NA	NA
AIRC114	PB	18	Dara RD	6.83	159.82	60.9	97.33	42.4	41.27	0.96	0.93	23.9	23.26	1.29	1.26	0.6	0.58	29.3	46.83	26.5	12.41	1.07	0.5	5.35	2.51	1.14	0.53	1.07	0.5	NA	NA	2.3	2.24	16.2	15.77	71.5	69.59	10	9.73	1.72	0.81	4.78	2.24	68.6	32.12	24.9	11.66	1.45	2.32
AIRC114	PB	21	Dara RD	14.1	355.32	37.4	132.89	39.7	52.76	1.48	1.97	14.4	19.14	5.25	6.98	0.62	0.82	51.5	182.99	12.7	23.24	0.41	0.75	4.74	8.67	1.81	3.31	5.38	9.84	NA	NA	8.92	11.85	20.7	27.51	56.6	75.22	13.7	18.21	16.8	30.74	7.38	13.5	35.5	64.96	40.4	73.93	1.81	6.43
AIRC115	PB	0	Dara RD	14	1024.8	35	358.68	45	161.41	2	7.17	21	75.32	2	7.17	NA	NA	45	461.16	25	115.29	4	18.45	26	119.9	2	9.22	NA	NA	NA	NA	6	21.52	15	53.8	58	208.03	20	71.74	16	73.79	1	4.61	20	92.23	64	295.14	NA	NA
AIRC115	BM	0	Dara RD	4	2688	30	806.4	50	403.2	10	80.64	36	290.3	1.4	11.29	NA	NA	51	1370.88	32	438.68	12	164.51	49	671.73	3	41.13	NA	NA	NA	NA	3	24.19	2	16.13	65	524.16	30	241.92	4	54.84	1	13.71	19	260.47	77	1055.58	NA	NA
AIRC115	PB	3	Dara RD	NA	NA	NA	NA	NA	NA	NA	NA	NA	NA	NA	NA	NA	NA	NA	NA	NA	NA	NA	NA	NA	NA	NA	NA	NA	NA	NA	NA	NA	NA	NA	NA	NA	NA	NA	NA	NA	NA	NA	NA	NA	NA	NA	NA	NA	NA
AIRC115	PB	6	Dara RD	25	960	31	297.6	41	122.02	0.5	1.49	19	56.54	0.5	1.49	19.87	59.13	43	412.8	55	227.04	0.5	2.06	52	214.66	0.5	2.06	19.23	79.38	NA	NA	5	14.88	14	41.66	40	119.04	40	119.04	5	20.64	1	4.13	28	115.58	66	272.45	2.79	26.78
AIRC115	PB	9	Dara RD	46	1821.6	15.1	275.06	41	112.78	1.16	3.19	25.2	69.32	0.92	2.53	0.6	1.65	63.1	1149.43	25.5	293.1	1.9	21.84	49.9	573.57	2.7	31.03	0.25	2.87	NA	NA	0.14	0.39	0.3	0.83	38.1	104.8	61.5	169.16	0.39	4.48	0.09	1.07	36.7	421.84	62.8	721.84	2.23	40.62
AIRC115	PB	18	Dara RD	22.6	1035.08	29	300.17	49.8	149.49	1.56	4.68	30	90.05	0.5	1.5	17.4	52.23	48	496.84	38.9	193.27	4.97	24.69	39.6	196.75	0.47	2.34	23.6	117.25	NA	NA	4.13	12.4	34.5	103.56	46.6	139.88	14.7	44.13	6.15	30.56	11.5	57.14	49	243.45	33.4	165.94	1.99	20.6
AIRC116	PB	0	Dara RD	9	730.8	51	372.71	52	193.81	3	11.18	19	70.81	1	3.73	NA	NA	25	182.7	35	63.95	3.5	6.39	35	63.95	NA	NA	NA	NA	NA	NA	8	29.82	16	59.63	63	234.81	13	48.45	26	47.5	11	20.1	20	36.54	43	78.56	NA	NA
AIRC116	BM	0	Dara RD	5	1171	19	222.49	62	137.94	3	6.67	24	53.4	3	6.67	NA	NA	43	503.53	61	307.15	3	15.11	40	201.41	NA	NA	NA	NA	NA	NA	9	20.02	8	17.8	39	86.77	44	97.9	12	60.42	5	25.18	47	236.66	36	181.27	NA	NA
AIRC116	PB	3	Dara RD	NA	NA	NA	NA	NA	NA	NA	NA	NA	NA	NA	NA	NA	NA	NA	NA	NA	NA	NA	NA	NA	NA	NA	NA	NA	NA	NA	NA	NA	NA	NA	NA	NA	NA	NA	NA	NA	NA	NA	NA	NA	NA	NA	NA	NA	NA
AIRC116	PB	6	Dara RD	17.5	621.25	28	173.95	11	19.13	0.7	1.22	12.4	21.57	1.5	2.61	1.16	2.02	54	335.48	1.1	3.69	0.6	2.01	4.6	15.43	2.7	9.06	3.87	12.98	NA	NA	6.1	10.61	33	57.4	51	88.71	10	17.4	17	57.03	11	36.9	37	124.13	35	117.42	0.11	0.68
AIRC116	PB	9	Dara RD	47.4	1445.7	15.3	221.19	58.5	129.4	1.02	2.26	32.6	72.11	3.8	8.41	0.1	0.22	78.4	1133.43	30.8	349.1	0.33	3.74	20.1	227.82	3.45	39.1	1.3	14.73	NA	NA	0.22	0.49	0.3	0.66	58.7	129.84	40.8	90.25	0.4	4.53	0.09	1.07	40.2	455.64	59.3	672.12	NA	NA
AIRC116	PB	12	Dara RD	11.4	598.5	41.1	245.98	34.2	84.13	3.09	7.6	31.6	77.73	10.5	25.83	5.78	14.22	47.1	281.89	6.37	17.96	2.97	8.37	27.2	76.68	11.9	33.55	29.6	83.44	NA	NA	7.37	18.13	19.1	46.98	61.9	152.26	11.6	28.53	8.37	23.59	3.13	8.82	35.3	99.51	53.2	149.97	0.31	1.86
AIRC117	PB	0	Dara RD	19	674.5	32	215.84	60	129.5	4	8.63	28	60.44	2	4.32	NA	NA	59	397.96	31	123.37	13	51.73	35	139.28	3	11.94	NA	NA	NA	NA	4	8.63	21	45.33	67	144.61	8	17.27	36	143.26	27	107.45	25	99.49	11	43.78	NA	NA
AIRC117	BM	0	Dara RD	17	6171	25	1542.75	50	771.38	5	77.14	29	447.4	2	30.86	NA	NA	65	4011.15	14	561.56	6	240.67	22	882.45	1.8	72.2	NA	NA	NA	NA	1.4	21.6	2.2	33.94	80	1234.2	17	262.27	3	120.33	3	120.33	75	3008.36	19	762.12	NA	NA
AIRC117	PB	3	Dara RD	36	669.6	50	334.8	67	224.32	0.5	1.67	29	97.09	NA	NA	NA	NA	13	87.05	12	10.45	0.5	0.44	2.4	2.09	NA	NA	NA	NA	NA	NA	9	30.13	5	16.74	24	80.35	62	207.58	33	28.73	7	6.09	21	18.28	40	34.82	NA	NA
AIRC117	PB	6	Dara RD	25	552.5	50	276.25	45	124.31	0.5	1.38	NA	NA	1.2	3.32	1.18	3.26	20	110.5	8	8.84	0.5	0.55	NA	NA	1.4	1.55	3.34	3.69	NA	NA	4	11.05	16	44.2	44	121.55	36	99.45	15	16.58	13	14.37	40	44.2	31	34.26	20.61	113.87
AIRC118	PB	0	Dara RD	17	595	74	440.3	31	136.49	1.8	7.93	12	52.84	1	4.4	NA	NA	17	101.15	31	31.36	1	1.01	34	34.39	2	2.02	NA	NA	NA	NA	11	48.43	15	66.05	50	220.15	24	105.67	63	63.72	3	3.03	9	9.1	25	25.29	NA	NA
AIRC118	BM	0	Dara RD	10.3	769.41	54	415.48	31	128.8	0.5	2.08	13	54.01	0.5	2.08	NA	NA	37	284.68	41	116.72	0.3	0.85	31	88.25	0.5	1.42	NA	NA	NA	NA	23	95.56	11	45.7	39	162.04	27	112.18	43	122.41	4	11.39	19	54.09	35	99.64	NA	NA
AIRC118	PB	3	Dara RD	32	1091.2	48	523.78	51	267.13	0.6	3.14	44	230.46	NA	NA	NA	NA	26	283.71	28	79.44	0.4	1.13	7	19.86	NA	NA	NA	NA	NA	NA	7	36.66	2	10.48	33	172.85	59	309.03	7	19.86	1	2.84	31	87.95	61	173.06	0.28	3.06
AIRC118	PB	6	Dara RD	15	784.5	45	353.03	6	21.18	0.7	2.47	5	17.65	1.2	4.24	NA	NA	42	329.49	1	3.29	0.7	2.31	2.1	6.92	1.3	4.28	0.37	1.22	NA	NA	19	67.07	23	81.2	33	116.5	25	88.26	34	112.03	20	65.9	26	85.67	19	62.6	0.81	6.35
AIRC118	PB	9	Dara RD	20.5	758.5	32.8	248.79	43.5	108.22	0.98	2.44	10	24.88	1.39	3.46	0.53	1.32	57.4	435.38	30.7	133.66	1.87	8.14	12.3	53.55	2.7	11.76	0.51	2.22	NA	NA	2.12	5.27	0.51	1.27	32.7	81.35	64.6	160.72	2.38	10.36	0.4	1.74	38.4	167.19	58.8	256	2.09	15.85
AIRC118	PB	15	Dara RD	53.1	1667.34	31.8	530.21	56.7	300.63	0.57	3.02	24.5	129.9	5.98	31.71	0.57	3.02	54.6	910.37	30.3	275.84	0.96	8.74	28.4	258.54	2.5	22.76	0.25	2.28	NA	NA	4.13	21.9	9.19	48.73	49	259.8	37.7	199.89	4.65	42.33	2.07	18.84	36.5	332.28	56.8	517.09	2.16	36.01
AIRC118	PB	18	Dara RD	24.6	829.02	43.4	359.79	46.3	166.58	0.62	2.23	18.2	65.48	0.61	2.19	4.8	17.27	42.8	354.82	17.5	62.09	4.25	15.08	20.8	73.8	0.54	1.92	16.8	59.61	NA	NA	7.66	27.56	22.1	79.51	43	154.71	27.2	97.86	5.58	19.8	4.42	15.68	36.4	129.15	53.6	190.18	2.53	20.97
AIRC118	PB	21	Dara RD	35.6	1199.72	39.8	477.49	44.3	211.53	0.8	3.82	NA	NA	1.87	8.93	0.3	1.43	48.3	579.46	25.3	146.6	3.16	18.31	NA	NA	0.59	3.42	0.45	2.61	NA	NA	10.7	51.09	24.1	115.07	33.8	161.39	31.4	149.93	9.74	56.44	3.14	18.2	26.3	152.4	60.8	352.31	2.89	34.67
AIRC119	PB	0	Dara RD	6.3	334.53	75	250.9	38	95.34	0.4	1	22.5	56.45	6	15.05	NA	NA	16	53.52	14	7.49	1	0.54	23	12.31	2.4	1.28	NA	NA	NA	NA	10	25.09	9	22.58	68	170.61	13	32.62	44	23.55	5	2.68	11	5.89	39	20.87	NA	NA
AIRC119	BM	0	Dara RD	3.2	2220.8	50.4	1119.28	53	593.22	0.8	8.95	31	346.98	1.3	14.55	NA	NA	41	910.53	32	291.37	0.5	4.55	35	318.68	1.5	13.66	NA	NA	NA	NA	4.5	50.37	6	67.16	78	873.04	11	123.12	5	45.53	1	9.11	28	254.95	66	600.95	NA	NA
AIRC119	PB	3	Dara RD	17	856.8	54	462.67	78	360.88	0.7	3.24	36	166.56	NA	NA	NA	NA	34	291.31	61	177.7	0.3	0.87	17	49.52	NA	NA	NA	NA	NA	NA	5	23.13	18	83.28	70	323.87	6	27.76	9	26.22	2	5.83	33	96.13	56	163.13	0.13	1.11
AIRC120	PB	0	Dara RD	16.2	719.28	70.3	505.65	31	156.75	1.5	7.58	NA	NA	NA	NA	NA	NA	17	122.28	10	12.23	1	1.22	NA	NA	NA	NA	NA	NA	NA	NA	NA	NA	NA	NA	NA	NA	NA	NA	NA	NA	NA	NA	NA	NA	NA	NA	NA	NA
AIRC120	BM	0	Dara RD	11	2310	50	1155	40	462	2	23.1	19	219.45	NA	NA	NA	NA	22	508.2	33	167.71	1.5	7.62	6	30.49	NA	NA	NA	NA	NA	NA	NA	NA	NA	NA	NA	NA	NA	NA	NA	NA	NA	NA	NA	NA	NA	NA	NA	NA
AIRC120	PB	3	Dara RD	90.7	3337.76	30.6	1021.35	24.4	249.21	NA	NA	19.4	198.14	NA	NA	NA	NA	56.5	1885.83	25.2	475.23	NA	NA	46.7	880.68	NA	NA	NA	NA	NA	NA	NA	NA	NA	NA	NA	NA	NA	NA	NA	NA	NA	NA	NA	NA	NA	NA	NA	NA
AIRC120	PB	6	Dara RD	74.6	3506.2	46.3	1623.37	23.8	386.36	0.44	7.14	21.6	350.65	2.64	42.86	0.58	9.42	46.7	1637.4	35.2	576.36	0.24	3.93	38.9	636.95	5.04	82.52	1.03	16.87	NA	NA	5.66	91.88	11.5	186.69	63.7	1034.09	19.1	310.06	1.59	26.03	2.63	43.06	50.5	826.88	45.3	741.74	0.68	23.84
AIRC120	PB	9	Dara RD	75.5	2506.6	40.5	1015.17	24.4	247.7	1.5	15.23	25.9	262.93	2.48	25.18	0.82	8.32	48.6	1218.21	26	316.73	0.72	8.77	25.3	308.21	1.34	16.32	0.29	3.53	NA	NA	2.76	28.02	15.8	160.4	65.8	667.98	15.6	158.37	1.63	19.86	3.73	45.44	53.3	649.3	41.3	503.12	0.6	15.04
AIRC120	PB	12	Dara RD	45.9	1918.62	50.2	963.15	21.8	209.97	1.66	15.99	21.4	206.11	1.75	16.86	0.39	3.76	42.2	809.66	20.4	165.17	1.16	9.39	20.9	169.22	0.86	6.96	0.51	4.13	NA	NA	1.54	14.83	4.81	46.33	85.4	822.53	8.27	79.65	0.51	4.13	1.17	9.47	60.3	488.22	38	307.67	0.6	11.51
AIRC120	PB	15	Dara RD	20	1628	43.1	701.67	32.6	228.74	1.28	8.98	17.7	124.2	8.56	60.06	0.27	1.89	49.3	802.6	28	224.73	1.06	8.51	7.01	56.26	1.68	13.48	1.72	13.8	NA	NA	2.07	14.52	40.8	286.28	55.1	386.62	2.04	14.31	11.4	91.5	25.4	203.86	40.5	325.05	22.7	182.19	0.89	14.49
AIRC120	PB	18	Dara RD	18.9	1895.67	43.6	826.51	25.5	210.76	0.52	4.3	19.1	157.86	0.64	5.29	0.18	1.49	46.4	879.59	24.7	217.26	0.14	1.23	28.5	250.68	1	8.8	0.5	4.4	NA	NA	0.04	0.3	0.16	1.32	81	669.47	18.8	155.38	0.03	0.23	0.01	0.11	44.8	394.06	55.2	485.53	1.15	21.8
AIRC121	PB	0	Dara RD	9	616.5	43	265.1	NA	NA	0.07	0.18	NA	NA	NA	NA	16.54	43.85	51	314.42	NA	NA	0.03	0.08	NA	NA	NA	NA	13.24	41.63	NA	NA	7	18.56	17	45.07	68	180.26	7	18.56	8	25.15	5	15.72	46	144.63	41	128.91	1.06	6.53
AIRC121	BM	0	Dara RD	12	2392.8	47	1124.62	NA	NA	0.06	0.69	NA	NA	NA	NA	17.79	200.07	44	1052.83	NA	NA	0.03	0.36	NA	NA	NA	NA	21.51	226.46	NA	NA	9	101.22	30	337.38	56	629.78	6	67.48	15	157.92	16	168.45	45	473.77	25	263.21	1.28	30.63
AIRC121	PB	3	Dara RD	NA	NA	NA	NA	NA	NA	NA	NA	NA	NA	NA	NA	NA	NA	NA	NA	NA	NA	NA	NA	NA	NA	NA	NA	NA	NA	NA	NA	NA	NA	NA	NA	NA	NA	NA	NA	NA	NA	NA	NA	NA	NA	NA	NA	NA	NA
AIRC121	PB	6	Dara RD	31.9	966.57	79.5	768.42	58.5	449.53	1.87	14.37	33.5	257.42	2.24	17.21	0.31	2.38	12.6	121.79	39.7	48.35	12.2	14.86	54.3	66.13	5.26	6.41	2.99	3.64	NA	NA	10.7	82.22	33.7	258.96	43.8	336.57	11.7	89.91	22.3	27.16	7.01	8.54	26.6	32.4	44.2	53.83	0.8	7.73
AIRC121	PB	9	Dara RD	29.6	1376.4	41.5	571.21	51.6	294.74	1.04	5.94	19.9	113.67	6.41	36.61	0.47	2.68	54	743.26	18.5	137.5	2.54	18.88	22	163.52	9.03	67.12	0.72	5.35	NA	NA	8.04	45.92	33.6	191.93	52.6	300.45	5.85	33.42	11.8	87.7	11.1	82.5	47.2	350.82	29.9	222.23	0.57	7.85
AIRC121	PB	12	Dara RD	51.6	1517.04	36.4	552.2	19.3	106.58	0.61	3.37	19.5	107.68	2.19	12.09	0.23	1.27	57	864.71	4.88	42.2	3.17	27.41	27.3	236.07	0.42	3.63	0.88	7.61	NA	NA	7.38	40.75	37.1	204.87	49.8	275	5.72	31.59	12.5	108.09	13.5	116.74	39.4	340.7	34.6	299.19	0.77	11.68
AIRC121	PB	15	Dara RD	40.6	1051.54	41	431.13	57.7	248.76	2.29	9.87	19	81.91	5.58	24.06	0.07	0.31	54.4	572.04	12.2	69.79	5.95	34.04	28.5	163.03	1.93	11.04	0.14	0.8	NA	NA	11	47.42	42.1	181.51	41	176.76	5.9	25.44	15.3	87.52	9.86	56.4	30.6	175.04	44.3	253.41	0.56	5.89
AIRC121	PB	18	Dara RD	69.6	1663.44	37.1	617.14	33.7	207.97	NA	NA	13.3	82.08	NA	NA	NA	NA	54.4	904.91	41.4	374.63	NA	NA	71.7	648.82	NA	NA	NA	NA	NA	NA	0.01	0.06	0.05	0.28	81.9	505.43	18.1	111.7	0.07	0.64	0.08	0.74	61.2	553.81	38.6	349.3	NA	NA
AIRC121	PB	21	Dara RD	37.4	1088.34	61.1	664.98	46	305.89	1.29	8.58	18.2	121.03	0.66	4.39	0.18	1.2	28.7	312.35	23.3	72.78	12.7	39.67	69.5	217.09	2.09	6.53	0.4	1.25	NA	NA	6.76	44.95	10	66.5	65.4	434.89	17.8	118.37	6.01	18.77	0.89	2.78	15.7	49.04	77.4	241.76	0.71	7.73
AIRC122	PB	0	Dara RD	17	654.5	73	477.79	4.4	21.02	1.5	7.17	4	19.11	1.3	6.21	50.91	243.24	21	137.45	0.5	0.69	0.4	0.55	1.2	1.65	0.2	0.27	NA	NA	NA	NA	23	109.89	3	14.33	35	167.22	37	176.78	32	43.98	1	1.37	12	16.49	55	75.59	4.03	26.38
AIRC122	BM	0	Dara RD	7	2030	57	1157.1	9	104.14	2.7	31.24	3.7	42.81	2.4	27.77	47.03	544.18	31	629.3	0.5	3.15	0.4	2.52	0.6	3.78	0.2	1.26	32.98	207.54	NA	NA	31	358.7	9	104.14	47	543.84	14	161.99	28	176.2	1	6.29	22	138.45	48	302.06	2.39	48.52
AIRC122	PB	3	Dara RD	80.1	2827.53	29.4	831.29	29.1	241.91	NA	NA	10.1	83.96	1.68	13.97	NA	NA	62.6	1770.03	10.8	191.16	NA	NA	31.5	557.56	0.43	7.61	NA	NA	NA	NA	0.71	5.9	0.23	1.91	43.4	360.78	55.7	463.03	0.34	6.02	0.01	0.18	21.1	373.48	78.6	1391.25	NA	NA
AIRC122	PB	6	Dara RD	27.9	624.96	76.8	479.97	19.7	94.55	3.11	14.93	21	100.79	4.13	19.82	1.33	6.38	13.6	84.99	8.42	7.16	17	14.45	61.5	52.27	11.7	9.94	14.4	12.24	NA	NA	16.1	77.28	17.4	83.52	53.7	257.74	12.8	61.44	20.1	17.08	1.72	1.46	21.7	18.44	56.5	48.02	3.71	23.19
AIRC122	PB	12	Dara RD	53.4	1265.58	39.2	496.11	44.8	222.26	1.48	7.34	17.2	85.33	4	19.84	1.37	6.8	55.6	703.66	20.2	142.14	3.37	23.71	14.7	103.44	2.27	15.97	1.88	13.23	NA	NA	13.8	68.46	15.4	76.4	60.3	299.15	10.5	52.09	8.79	61.85	2.44	17.17	39.2	275.84	49.6	349.02	3.02	38.22
AIRC122	PB	15	Dara RD	70.6	2012.1	31.6	635.82	30.3	192.65	0.65	4.13	14.2	90.29	1.36	8.65	1.45	9.22	63	1267.62	18.1	229.44	0.84	10.65	39.5	500.71	0.66	8.37	1.03	13.06	NA	NA	2	12.72	0.99	6.29	71.2	452.71	25.8	164.04	1.92	24.34	0.1	1.24	22.2	281.41	75.7	959.59	1.95	39.24
AIRC122	PB	18	Dara RD	48.1	1072.63	49.2	527.73	28.2	148.82	1.01	5.33	13.7	72.3	0.29	1.53	0.04	0.19	44.2	474.1	11.4	54.05	3.26	15.46	50.2	238	0.26	1.23	0.44	2.09	NA	NA	5.41	28.55	7.64	40.32	69.5	366.78	17.5	92.35	5.56	26.36	0.66	3.13	16.1	76.33	77.7	368.38	2.54	27.24
AIRC122	PB	21	Dara RD	43.4	3810.52	26.8	1021.22	32.8	334.96	0.88	8.99	14	142.97	3.15	32.17	1.76	17.97	67.7	2579.72	1.16	29.92	0.13	3.35	19.3	497.89	0.98	25.28	1.78	45.92	NA	NA	1.68	17.16	1.38	14.09	70.9	724.04	26	265.52	0.65	16.77	0.17	4.39	44.5	1147.98	54.7	1411.11	1.45	55.25
AIRC123	PB	3	Dara RD	32.4	1406.16	41.4	582.15	62.7	365.01	1.44	8.38	24.9	144.96	4.32	25.15	1.81	10.54	55.2	776.2	12	93.14	0.84	6.52	51.9	402.85	1.36	10.56	2.38	18.47	NA	NA	0.59	3.43	1.95	11.35	85.7	498.9	11.7	68.11	0.35	2.72	0.94	7.3	88.6	687.71	10.1	78.4	0.4	5.62
AIRC123	PB	6	Dara RD	27.1	1002.7	51.3	514.39	68.9	354.41	0.55	2.83	21.4	110.08	2.91	14.97	1.62	8.33	46.6	467.26	24.2	113.08	0.35	1.64	16.7	78.03	1.41	6.59	4.25	19.86	NA	NA	3.4	17.49	11.5	59.15	72.6	373.44	12.5	64.3	3.76	17.57	5.42	25.33	64.2	299.98	26.7	124.76	0.1	0.99
AIRC123	PB	9	Dara RD	21.2	718.68	50.4	362.21	42.6	154.3	3.52	12.75	17.5	63.39	11.7	42.38	0.88	3.19	46.1	331.31	9.44	31.28	0.7	2.32	4.16	13.78	3.23	10.7	2.91	9.64	NA	NA	3.03	10.98	18.8	68.1	75.8	274.56	2.29	8.29	2.73	9.04	9.83	32.57	79.4	263.06	8	26.5	0.12	0.86
AIRC127	BM	0	Dara RD	3.22	869.4	48.2	419.05	60.7	254.36	0.65	2.72	26.5	111.05	0.54	2.26	32.8	137.45	48	417.31	25.1	104.75	0.32	1.34	18.2	75.95	0.2	0.83	32.9	137.3	NA	NA	10.4	43.58	4.12	17.26	64.6	270.71	20.9	87.58	2.81	11.73	0.36	1.5	27.9	116.43	68.9	287.53	0.71	6.17
AIRC127	PB	0	Dara RD	14.5	472.7	77.8	367.76	53.2	195.65	1.73	6.36	30.7	112.9	0.77	2.83	21.9	80.54	17.8	84.14	9.38	7.89	4.03	3.39	11.3	9.51	0.27	0.23	27.1	22.8	NA	NA	8.64	31.77	10.4	38.25	73.3	269.57	7.62	28.02	6.57	5.53	1.75	1.47	33.8	28.44	57.9	48.72	0.87	4.11
AIRC129	BM	0	Dara RD	9.34	681.82	70	477.27	22	105	1.53	7.3	12.7	60.61	0.35	1.67	6.06	28.92	25.4	173.18	51	88.32	1.41	2.44	29	50.22	0.23	0.4	12.2	21.13	NA	NA	8.41	40.14	2.6	12.41	51.3	244.84	37.7	179.93	6.61	11.45	2.12	3.67	36.7	63.56	54.6	94.56	0.23	1.57
AIRC129	PB	0	Dara RD	30.4	963.68	81.4	784.44	16.7	131	0.83	6.51	10.1	79.23	3.31	25.96	15.2	119.23	16.5	159.01	33	52.47	1.24	1.97	14.2	22.58	7.03	11.18	15.1	24.01	NA	NA	11	86.29	3.96	31.06	54.4	426.73	30.6	240.04	2.76	4.39	0.83	1.32	37.8	60.1	58.6	93.18	0.16	1.54
AIRC130	PB	0	Dara RD	41	2127.9	25	531.98	53.7	285.67	1.31	6.97	17.2	91.5	2.83	15.05	5.86	31.17	69.1	1470.38	24	352.89	0.89	13.09	29.9	439.64	1.09	16.03	5.19	76.31	NA	NA	9.53	50.7	14.6	77.67	57.4	305.35	18.5	98.42	9.15	134.54	5.77	84.84	39.8	585.21	45.3	666.08	0.51	10.85
AIRC130	BM	0	Dara RD	23.5	4700	22.2	1043.4	56.6	590.56	2.58	26.92	15.8	164.86	2.72	28.38	6.94	72.41	72.5	3407.5	29.4	1001.81	1.76	59.97	29.8	1015.44	0.64	21.81	5.3	180.6	NA	NA	7.19	75.02	5.22	54.47	64.8	676.12	22.7	236.85	4.66	158.79	2.64	89.96	41.9	1427.74	50.8	1731.01	0.79	37.13
AIRC131	PB	0	Dara RD	28.8	1149.12	58.9	676.83	37.8	255.84	1.22	8.26	20.1	136.04	1.01	6.84	7.18	48.6	36.2	415.98	15.3	63.65	2.08	8.65	22.9	95.26	0.53	2.2	6.17	25.67	NA	NA	5.03	34.04	10.4	70.39	64.6	437.23	19.9	134.69	3.23	13.44	1.76	7.32	36.2	150.59	58.8	244.6	2.2	25.28
AIRC131	BM	0	Dara RD	15.7	2307.9	43.7	1008.55	56.9	573.87	0.89	8.98	25	252.14	0.71	7.16	8.29	83.61	50.6	1167.8	32.4	378.37	1.71	19.97	21.6	252.24	0.29	3.39	3.67	42.86	NA	NA	6.27	63.24	10.3	103.88	69.7	702.96	13.7	138.17	3.62	42.27	1.76	20.55	42.9	500.99	51.7	603.75	1.82	42
AIRC127	PB	3	Dara RD	18.2	671.58	47.8	321.02	66.2	212.51	2.29	7.35	12.7	40.77	4.98	15.99	6.68	21.44	47.9	321.69	12.8	41.18	1.92	6.18	4.21	13.54	0.48	1.54	7.04	22.65	NA	NA	2.87	9.21	18.4	59.07	74.9	240.44	3.9	12.52	2.8	9.01	8.86	28.5	60.8	195.59	27.5	88.46	0.53	3.56
AIRC127	PB	6	Dara RD	39.1	1298.12	25.1	325.83	52.5	171.06	0.8	2.61	14.3	46.59	5.54	18.05	1.24	4.04	72.1	935.94	16.7	156.3	1.06	9.92	10.2	95.47	1.56	14.6	1.07	10.01	NA	NA	1.27	4.14	0.68	2.22	60.3	196.47	37.8	123.16	1.29	12.07	0.08	0.7	31.1	291.08	67.6	632.7	0.61	7.92
AIRC127	PB	12	Dara RD	8.14	345.95	78.9	272.95	28.2	76.97	0.3	0.82	5.28	14.41	13	35.48	0.36	0.98	12.1	41.86	11.4	4.77	1.18	0.49	4.18	1.75	4.76	1.99	0.42	0.18	NA	NA	1.75	4.78	2.27	6.2	72.3	197.35	23.7	64.69	2.39	1	0.87	0.36	55.5	23.23	41.2	17.25	0.46	1.59
AIRC127	PB	15	Dara RD	17.8	569.6	27.6	157.21	44.1	69.33	0.06	0.09	21.2	33.33	6.94	10.91	0.52	0.82	68.7	391.32	4.49	17.57	0.04	0.14	7.33	28.68	0.35	1.37	0.59	2.31	NA	NA	13.3	20.91	12.8	20.12	55.6	87.41	18.3	28.77	7.85	30.72	4.22	16.51	42.9	167.87	45.1	176.48	0.77	4.39
AIRC127	PB	18	Dara RD	24.3	704.7	30	211.41	55.1	116.49	2.09	4.42	36.9	78.01	11.6	24.52	1.83	3.87	64.3	453.12	8.81	39.92	0.42	1.9	38.9	176.26	1.89	8.56	2.28	10.33	NA	NA	16.1	34.04	13.1	27.69	56.3	119.02	14.5	30.65	7.59	34.39	2.18	9.88	28.5	129.14	61.7	279.58	1.03	7.26
AIRC127	PB	21	Dara RD	34.7	1353.3	23.4	316.67	32.9	104.19	0.17	0.54	26.9	85.18	4.26	13.49	0.44	1.39	67.9	918.89	9.01	82.79	0.19	1.75	48.9	449.34	6.69	61.47	0.89	8.18	NA	NA	11.6	36.73	11.9	37.68	60.2	190.64	16.3	51.62	6.9	63.4	1.65	15.16	24.3	223.29	67.2	617.49	1.86	25.17
AIRC132	PB	0	Dara RD	38.9	2050.03	42.7	875.36	52.6	460.44	0.91	7.97	28	245.1	1.79	15.67	6.33	55.41	44.6	914.31	16.9	154.52	0.68	6.22	20.7	189.26	0.62	5.67	2.85	26.06	9.21	84.21	3.04	26.61	5.01	43.86	80.1	701.17	11.8	103.29	5.37	49.1	1.03	9.42	31.6	288.92	62	566.87	7.36	150.88
AIRC132	BM	0	Dara RD	7.02	3018.6	36.1	1089.71	59.4	647.29	1.69	18.42	24.3	264.8	2.53	27.57	18.3	199.42	53.5	1614.95	43.2	697.66	0.91	14.7	17.5	282.62	1.3	20.99	24.3	392.43	NA	NA	3.58	39.01	5.34	58.19	77.7	846.71	13.3	144.93	8.19	132.26	1.56	25.19	32.2	520.01	58	936.67	6.64	200.44
AIRC128	PB	3	Dara RD	44.4	1074.48	52.6	565.18	48.3	272.98	0.28	1.58	20.3	114.73	0.67	3.79	0.84	4.75	43.4	466.32	13.1	61.09	0.35	1.63	37.5	174.87	0.45	2.1	0.71	3.31	NA	NA	3.2	18.09	8.6	48.61	65.7	371.32	22.5	127.16	2.42	11.29	2.5	11.66	41.5	193.52	53.6	249.95	0.84	9.03
AIRC128	PB	6	Dara RD	15.7	794.42	44.9	356.69	47.8	170.5	1.23	4.39	19.1	68.13	2.73	9.74	NA	NA	51.7	410.72	10.4	42.71	0.5	2.05	29.6	121.57	5.83	23.94	NA	NA	NA	NA	2.43	8.67	19.4	69.2	71.9	256.46	6.23	22.22	1.35	5.54	2.36	9.69	34.6	142.11	61.7	253.41	NA	NA
AIRC128	PB	9	Dara RD	39.5	1054.65	67.1	707.67	34.2	242.02	0.21	1.49	14.6	103.32	2.62	18.54	0.15	1.06	29.8	314.29	12.4	38.97	0.22	0.69	35.9	112.83	5.27	16.56	0.31	0.97	NA	NA	7.53	53.29	29.9	211.59	51.5	364.45	11.1	78.55	5.61	17.63	6.09	19.14	23.6	74.17	64.7	203.34	0.75	7.91
AIRC128	PB	12	Dara RD	32.7	1046.4	46.8	489.72	39	190.99	0.17	0.83	9.13	44.71	7.92	38.79	0.18	0.88	49.8	521.11	9.45	49.24	0.05	0.24	28.4	147.99	7.82	40.75	0.39	2.03	NA	NA	15.6	76.4	42.1	206.17	31.3	153.28	11	53.87	15.8	82.33	10.5	54.72	17.6	91.71	56	291.82	0.68	7.12
AIRC128	PB	15	Dara RD	78.3	2740.5	0.55	15.07	25.9	3.9	0.01	0	7.52	1.13	1.49	0.22	0.53	0.08	48.9	1340.1	4.92	65.93	0.04	0.47	16.5	221.12	0.67	8.98	0.99	13.27	NA	NA	3.37	0.51	15.7	2.37	71.5	10.78	9.43	1.42	2.74	36.72	5.45	73.04	35.5	475.74	56.3	754.48	0.8	21.92
AIRC128	PB	18	Dara RD	73.2	2415.6	42.8	1033.88	60.5	625.5	0.54	5.58	21.4	221.25	9.28	95.94	0.47	4.86	54	1304.42	10.7	139.57	0.13	1.7	47.8	623.51	1.49	19.44	0.51	6.65	NA	NA	11	113.73	29.9	309.13	43.1	445.6	16	165.42	7.46	97.31	4.77	62.22	26.7	348.28	61	795.7	0.64	15.46
AIRC128	PB	21	Dara RD	4.28	273.92	27.8	76.15	65.3	49.73	0	0.15	8.49	6.47	3.84	2.92	0.33	0.25	69	189	12.5	23.63	0.14	0.26	67.5	127.58	1.75	3.31	0.39	0.74	NA	NA	13.2	10.05	23.7	18.05	39.2	29.85	24	18.28	5.78	10.92	4.79	9.05	21.6	40.83	67.8	128.15	1.05	2.88
AIRC133	PB	0	Dara RD	25.9	1719.76	53.1	913.19	36	328.75	1.53	13.97	17.9	163.46	2.21	20.18	16.9	154.33	33.2	570.96	5.55	31.69	0.54	3.08	11.5	65.66	0.22	1.26	22.7	129.61	NA	NA	4.51	41.18	12.5	114.15	69.8	637.41	13.1	119.63	7.34	41.91	4.61	26.32	42.4	242.09	45.7	260.93	8.72	149.96
AIRC133	BM	0	Dara RD	10.3	5768	43.4	2503.31	47.4	1186.57	6.56	164.22	28.1	703.43	7.53	188.5	13.9	347.96	37	2134.16	24.1	514.33	2.44	52.07	10.1	215.55	0.73	15.58	11.7	249.7	NA	NA	6.6	165.22	20.4	510.68	63.3	1584.6	9.76	244.32	11.6	247.56	7.54	160.92	42.8	913.42	38	810.98	5.53	318.97
AIRC129	PB	3	Dara RD	10.1	1033.23	75.6	781.12	22.7	177.31	0.78	6.09	13.4	104.67	4.77	37.26	0.13	1.02	22.2	229.38	53.9	123.63	1.58	3.62	24.8	56.89	3.5	8.03	0.44	1.01	NA	NA	8.34	65.15	8	62.49	61.3	478.83	22.4	174.97	1.62	3.72	1.47	3.37	39.4	90.37	57.5	131.89	0.19	1.96
AIRC129	PB	6	Dara RD	67.1	2543.09	72.3	1838.65	9.77	179.64	0.25	4.6	7.57	139.19	1.91	35.12	1.39	25.56	22.7	577.28	16.7	96.41	0.29	1.67	9.68	55.88	1.74	10.04	3.63	20.96	NA	NA	0	0	0	0	35.4	650.88	64.6	1187.77	0.29	1.67	0.02	0.1	22.8	131.62	76.9	443.93	0.23	5.85
AIRC129	PB	9	Dara RD	23.5	1269	70.3	892.11	13.7	122.22	0.05	0.42	11.2	99.92	1.47	13.11	0.19	1.7	17.8	225.88	15.3	34.56	0.02	0.04	37.4	84.48	2.21	4.99	0.3	0.68	NA	NA	3.65	32.56	7.05	62.89	69.5	620.01	19.8	176.64	2.64	5.96	1.47	3.32	25.2	56.92	70.7	159.7	1.64	20.81
AIRC129	PB	12	Dara RD	19.9	1014.9	64.2	651.57	21.3	138.78	0.34	2.22	9.53	62.09	2.5	16.29	0.27	1.76	13.6	138.03	32.7	45.13	0.58	0.8	13	17.94	0.43	0.59	1.06	1.46	NA	NA	6.29	40.98	5.93	38.64	47.6	310.15	40.1	261.28	4.39	6.06	2.04	2.82	28.7	39.61	64.8	89.44	0.47	4.77
AIRC129	PB	15	Dara RD	29.2	992.8	64.1	636.38	26.8	170.55	0.99	6.3	15.9	101.19	2.49	15.85	0.09	0.57	25.9	257.14	75.4	193.88	2.47	6.35	63.5	163.28	6.33	16.28	0.6	1.54	NA	NA	19.9	126.64	5.8	36.91	35.5	225.92	38.8	246.92	2.51	6.45	1.44	3.7	40.7	104.65	55.3	142.2	0.3	2.98
AIRC130	PB	3	Dara RD	45.7	3098.46	20.9	647.58	51.8	335.45	0.26	1.68	21.1	136.64	1.87	12.11	0.46	2.98	73.5	2277.37	29.5	671.82	0.23	5.24	45.7	1040.76	2.02	46	0.29	6.6	9.62	219.08	0.87	5.63	1.25	8.09	71.5	463.02	26.4	170.96	0.75	17.08	0.13	2.96	33.5	762.92	65.6	1493.95	0.3	9.3
AIRC135	BM	0	Dara RD	7.98	1986.22	21.7	431.01	46.7	201.28	1.24	5.34	21	90.51	1.2	5.17	11.2	48.27	74.6	1481.72	18.5	274.12	0.41	6.08	18.2	269.67	0.21	3.11	14.2	210.4	NA	NA	15.7	67.67	22.9	98.7	54.9	236.62	6.58	28.36	4.78	70.83	2.02	29.93	38.4	568.98	54.8	811.98	0.92	18.27
AIRC135	PB	0	Dara RD	20.4	1279.08	26	332.56	34.1	113.4	0.84	2.79	20.3	67.51	0.35	1.16	12.7	42.24	71.2	910.7	4.98	45.35	0.33	3.01	13.3	121.12	0.23	2.09	10.7	97.45	2.49	22.68	16.7	55.54	32.4	107.75	47.3	157.3	3.54	11.77	10.4	94.71	4.62	42.07	33.4	304.18	51.6	469.92	0.28	3.58
AIRC131	PB	3	Dara RD	60.9	2259.39	31.7	716.23	50.2	359.55	0.17	1.22	20.1	143.96	2.12	15.18	0.59	4.23	61.5	1389.52	38.8	539.14	0.16	2.22	31.5	437.7	0.87	12.09	0.35	4.86	NA	NA	1.49	10.67	2.58	18.48	66.8	478.44	29.1	208.42	0.68	9.45	0.26	3.61	36.1	501.62	63	875.4	1.25	28.24
AIRC131	PB	9	Dara RD	48.1	1827.8	27.9	509.96	38.5	196.33	0.12	0.61	10.1	51.51	0.14	0.71	1.05	5.35	62.5	1142.38	22.2	253.61	0.03	0.37	33.2	379.27	0.1	1.12	0.88	10.05	NA	NA	0.14	0.71	0.91	4.64	90	458.96	8.94	45.59	0.14	1.6	0.06	0.69	56.5	645.44	43.3	494.65	2.23	40.76
AIRC131	PB	12	Dara RD	42.5	1827.5	33.3	608.56	46.5	282.98	0.76	4.63	28	170.4	2.14	13.02	2.47	15.03	54.1	988.68	27.6	272.87	0.3	2.97	62.8	620.89	1.02	10.08	1.35	13.35	NA	NA	5.74	34.93	8.62	52.46	54.9	334.1	30.8	187.44	3.08	30.45	0.89	8.8	22.6	223.44	73.4	725.69	2.04	37.28
AIRC131	PB	15	Dara RD	34.4	1788.8	35.7	638.6	40.1	256.08	0.37	2.36	28.9	184.56	1.96	12.52	0.05	0.3	53.6	958.8	15	143.82	0.24	2.3	41.4	396.94	0.33	3.16	0.06	0.58	NA	NA	5.99	38.25	14.8	94.51	53.1	339.1	26.1	166.68	5.41	51.87	1.3	12.46	14.5	139.03	78.8	755.53	1.51	27.01
AIRC131	PB	18	Dara RD	23.4	1310.4	33.4	437.67	42.6	186.45	0.14	0.61	35.4	154.94	2.38	10.42	0.1	0.43	57.1	748.24	28	209.51	0.57	4.26	67	501.32	3.95	29.56	0.14	1.05	NA	NA	0.66	2.89	11.9	52.08	78.6	344.01	8.78	38.43	0.68	5.09	1.19	8.9	54.1	404.8	44	329.22	1.29	16.9
AIRC131	PB	21	Dara RD	25.6	1689.6	37.3	630.22	24.3	153.14	1.29	8.13	12.4	78.15	3.76	23.7	0.24	1.51	52.7	890.42	12.9	114.86	1.09	9.71	8.6	76.58	1.22	10.86	1.09	9.71	NA	NA	0.52	3.28	5.71	35.99	85	535.69	8.75	55.14	1.05	9.35	1.28	11.4	57.6	512.88	40.1	357.06	1.01	17.06
AIRC137	PB	0	Dara RD	20.5	875.35	56	490.2	45.4	222.55	1.15	5.64	22.8	111.76	0.89	4.36	4.23	20.74	40.7	356.27	22.4	79.8	0.53	1.89	35.2	125.41	0.31	1.1	2.54	9.05	NA	NA	10.4	50.98	8.69	42.6	46.8	229.41	34	166.67	8.91	31.74	1.76	6.27	21.2	75.53	68.1	242.62	0.05	0.41
AIRC137	BM	0	Dara RD	6.11	4215.9	42.3	1783.33	57.3	1021.85	1.68	29.96	23	410.16	0.4	7.13	6.73	120.02	53.5	2255.51	47.4	1069.11	0.69	15.56	41.3	931.52	0.47	10.6	15	338.33	NA	NA	4.57	81.5	2.41	42.98	58.4	1041.46	34.6	617.03	4.26	96.08	0.61	13.76	28.9	651.84	66.2	1493.15	0.32	13.49
AIRC132	PB	3	Dara RD	35.4	1302.72	27.1	353.04	45.3	159.93	0.55	1.94	30.9	109.09	9.37	33.08	0.22	0.78	52.1	678.72	16.5	111.99	0.17	1.15	39	264.7	6.17	41.88	0.68	4.62	14	95.02	5.48	19.35	8.29	29.27	59.7	210.76	26.5	93.55	2.22	15.07	1.59	10.79	43.3	293.88	52.9	359.04	9.42	122.72
AIRC132	PB	6	Dara RD	79.3	2823.08	22.7	640.84	53.7	344.13	0.11	0.7	24.3	155.72	1.23	7.88	NA	NA	57.5	1623.27	25.8	418.8	0.06	0.99	50.4	818.13	3.44	55.84	NA	NA	NA	NA	0.08	0.48	0.23	1.47	87.2	558.81	12.5	80.1	0.06	0.96	0.03	0.52	42.8	694.76	57.1	926.89	NA	NA
AIRC132	PB	12	Dara RD	43.7	1311	22.2	291.04	32.3	94.01	0.12	0.35	17.6	51.22	1.82	5.3	0.95	2.76	53.2	697.45	3.68	25.67	0.08	0.54	23.2	161.81	0.26	1.81	1.56	10.88	21.4	149.25	9.87	28.73	18.3	53.26	47.9	139.41	23.9	69.56	9.38	65.42	5.09	35.5	34.2	238.53	51.3	357.79	11	144.21
AIRC132	PB	15	Dara RD	47.8	1768.6	30.7	542.96	52.6	285.6	0.29	1.57	35.8	194.38	0.88	4.78	0.13	0.71	50.9	900.22	28.2	253.86	0.21	1.89	72	648.16	0.65	5.85	0.18	1.62	14.2	127.83	5.91	32.09	19.7	106.96	64.8	351.84	9.59	52.07	3.88	34.93	3.1	27.91	27.9	251.16	65.1	586.04	7.3	129.11
AIRC132	PB	21	Dara RD	66.1	1454.2	27	392.63	25.3	99.34	1.87	7.34	13.6	53.4	1.41	5.54	1.36	5.34	54.5	792.54	6.85	54.29	1.05	8.32	13.3	105.41	1.29	10.22	2.76	21.87	14.5	114.92	3.68	14.45	14.1	55.36	71.3	279.95	10.9	42.8	3.12	24.73	4.2	33.29	45.8	362.98	46.9	371.7	5.48	79.69
AIRC138	PB	0	Dara RD	29.1	1580.13	76.8	1213.54	NA	NA	0.55	6.67	9.57	116.14	0.26	3.16	12.1	146.84	19.7	311.29	NA	NA	0.46	1.43	13.6	42.33	0.1	0.31	5.87	18.27	NA	NA	NA	NA	NA	NA	NA	NA	NA	NA	NA	NA	NA	NA	NA	NA	NA	NA	1.31	20.7
AIRC138	BM	0	Dara RD	14.2	2343	66	1546.38	14.1	218.04	1.83	28.3	10.2	157.73	0.26	4.02	5.35	82.73	30.2	707.59	8.64	61.14	1.02	7.22	18.1	128.07	0.13	0.92	5.32	37.64	NA	NA	27.7	428.35	5.67	87.68	31.2	482.47	35.4	547.42	10.4	73.59	0.77	5.45	22.3	157.79	66.5	470.54	0.87	20.38
AIRC133	PB	3	Dara RD	62.1	2962.17	38	1125.62	42.3	476.14	0.1	1.13	29.4	330.93	0.63	7.09	1.54	17.33	48.3	1430.73	9.96	142.5	0.1	1.42	60.8	869.88	9.26	132.49	1.36	19.46	NA	NA	0.45	5.07	3.97	44.69	85	956.78	10.6	119.32	0.4	5.72	0.47	6.72	66.8	955.73	32.3	462.13	3.72	110.19
AIRC133	PB	6	Dara RD	38.9	1447.08	61.4	888.51	27.6	245.23	0.45	4	33.5	297.65	1.26	11.2	0.26	2.31	20.3	293.76	18.3	53.76	0.75	2.2	42.5	124.85	1.5	4.41	3.62	10.63	NA	NA	3.53	31.36	12.3	109.29	75.5	670.82	8.7	77.3	1.58	4.64	2.52	7.4	49	143.94	46.9	137.77	5.94	85.96
AIRC133	PB	9	Dara RD	41.5	2033.5	38.2	776.8	9.67	75.12	0.13	1.01	20.3	157.69	1.54	11.96	0.5	3.88	44.3	900.84	4.02	36.21	0.03	0.31	22.1	199.09	1.24	11.17	0.76	6.85	NA	NA	4.12	32	22.1	171.67	61.9	480.84	11.9	92.44	5.67	51.08	7.67	69.09	46.7	420.69	39.9	359.44	5.41	110.01
AIRC133	PB	15	Dara RD	51	1938	41.7	808.15	30.4	245.68	0.47	3.8	44.2	357.2	6.53	52.77	0.61	4.93	45.2	875.98	10.9	95.48	0.04	0.39	53.1	465.14	1.29	11.3	3.49	30.57	NA	NA	5.65	45.66	32.8	265.07	38.6	311.94	22.9	185.07	3.52	30.83	15.7	137.53	68	595.66	12.8	112.12	3.68	71.32
AIRC139	BM	0	Dara RD	5.58	842.58	48.8	411.18	23.6	97.04	1.34	5.51	25.6	105.26	1.04	4.28	13.4	55.1	45.4	382.53	28.9	110.55	2.41	9.22	50.4	192.8	1.2	4.59	11.5	43.99	NA	NA	10.4	42.76	4.88	20.07	58.8	241.77	25.9	106.5	3.58	13.69	0.72	2.75	23	87.98	72.7	278.1	0.63	5.31
AIRC139	PB	0	Dara RD	26.8	935.32	51.4	480.75	17.4	83.65	1.45	6.97	26.1	125.48	1.2	5.77	8.01	38.51	43.6	407.8	11.1	45.27	2.69	10.97	47.3	192.89	1.74	7.1	4.89	19.94	NA	NA	6.27	30.14	4.48	21.54	58.2	279.8	31.1	149.51	4.7	19.17	1.27	5.18	21.3	86.86	72.7	296.47	0.08	0.77
AIRC140	PB	0	Dara RD	9.86	554.13	65.3	361.85	21.3	77.07	2.71	9.81	16.8	60.79	1.53	5.54	11.9	43.06	31.3	173.44	45	78.05	1.77	3.07	40	69.38	3.63	6.3	9.46	16.41	12.5	21.68	34.2	123.75	22.4	81.05	37.9	137.14	5.53	20.01	7.33	12.71	8.9	15.44	66.9	116.03	16.9	29.31	1.3	7.2
AIRC140	BM	0	Dara RD	8.39	1157.82	58.9	681.96	17.2	117.3	1.51	10.3	16.7	113.89	3.55	24.21	3.59	24.48	36.6	423.76	45	190.69	1.79	7.59	48.6	205.95	5.2	22.04	4.55	19.28	NA	NA	33.1	225.73	11.9	81.15	38.3	261.19	16.7	113.89	6.92	29.32	4.32	18.31	58.5	247.9	30.2	127.98	0.4	4.63
AIRC135	PB	3	Dara RD	60.9	2545.62	19	483.67	52.7	254.89	NA	NA	17.3	83.67	NA	NA	1.73	8.37	74	1883.76	8.42	158.61	NA	NA	7.15	134.69	NA	NA	1.34	25.24	1.3	24.49	0.01	0.07	0.04	0.21	89.1	430.95	10.9	52.72	0.01	0.19	0	0	69.4	1307.33	30.6	576.43	0.51	12.98
AIRC135	PB	6	Dara RD	20.7	890.1	46.5	413.9	41.3	170.94	0.52	2.15	25.3	104.72	4.73	19.58	0.87	3.6	44.3	394.31	8.96	35.33	0.47	1.85	16.7	65.85	6.26	24.68	1.26	4.97	1.25	4.93	6.11	25.29	17.6	72.85	69.6	288.07	6.74	27.9	3.98	15.69	6.39	25.2	50.2	197.95	39.4	155.36	0.21	1.87
AIRC135	PB	9	Dara RD	36.4	1201.2	17	204.2	61	124.56	0.11	0.22	28.5	58.2	3.86	7.88	0.26	0.53	79.1	950.15	12.6	119.72	0.14	1.33	13.5	128.27	1.32	12.54	0.46	4.37	0.64	6.08	4.5	9.19	27.5	56.16	65.4	133.55	2.55	5.21	3.13	29.74	3.78	35.92	47.3	449.42	45.8	435.17	0.29	3.48
AIRC135	PB	12	Dara RD	21	903	18.3	165.25	62.5	103.28	0.43	0.71	34.9	57.67	6.13	10.13	0.3	0.5	77	695.31	15	104.3	0.31	2.16	23.3	162.01	1.98	13.77	0.15	1.04	0.66	4.59	9	14.87	26.8	44.29	57.4	94.85	6.7	11.07	4.32	30.04	2.64	18.36	28.6	198.86	64.4	447.78	0.11	0.99
AIRC141	PB	0	Dara RD	8.3	668.98	47	314.42	36.5	114.76	0.06	0.19	19.4	61	0.83	2.61	7.31	22.98	50.7	339.17	13.9	47.15	0.06	0.19	44	149.24	1.04	3.53	3.44	11.67	NA	NA	NA	NA	NA	NA	NA	NA	NA	NA	NA	NA	NA	NA	NA	NA	NA	NA	1.78	11.91
AIRC141	BM	0	Dara RD	7.51	968.79	42.8	414.64	40.4	167.52	0.22	0.91	17.8	73.81	0.65	2.7	6.94	28.78	54.5	527.99	15.4	81.31	0.4	2.11	38.7	204.33	1.61	8.5	4.14	21.86	NA	NA	3.26	13.52	4.54	18.82	76.6	317.62	15.6	64.68	3.08	16.26	1.53	8.08	42.3	223.34	53.1	280.36	1.53	14.82
AIRC136	PB	6	Dara RD	47.5	2527	63.6	1607.17	15.9	255.54	0.12	1.93	20.7	332.68	3.27	52.55	0.09	1.46	29.8	753.05	22.1	166.42	0.19	1.43	31	233.44	4.07	30.65	1.45	10.92	3	21.09	7.86	126.32	7.37	118.45	65.1	1046.27	19.6	315.01	4.36	32.83	0.74	5.57	41.8	314.77	53.1	399.87	1.11	28.05
AIRC136	PB	9	Dara RD	29.9	1285.7	44.4	570.85	11.4	65.08	0.1	0.57	23.9	136.43	3.42	19.52	0.2	1.14	47.7	613.28	40	245.31	0.27	1.66	21.3	130.63	0.72	4.42	0.66	4.05	2	15.21	7.53	42.99	14.2	81.06	65.3	372.77	13	74.21	3.53	21.65	4.9	30.05	52.9	324.42	38.7	237.34	1.4	18
AIRC136	PB	12	Dara RD	18.2	1055.6	53.6	565.8	28.2	159.56	0.06	0.36	25.5	144.28	2.24	12.67	0.11	0.62	38.3	404.29	33.8	136.65	0.1	0.4	42.3	171.02	2.09	8.45	0.39	1.58	1.18	4.77	25.4	143.71	20.6	116.56	39.1	221.23	14.9	84.3	13.5	54.58	2.98	12.05	26.6	107.54	57	230.45	1.38	14.57
AIRC136	PB	15	Dara RD	29.8	1668.8	63.9	1066.36	19.9	212.21	0.09	0.99	19.1	203.68	0.51	5.44	0.12	1.28	23.3	388.83	7.3	28.38	0.22	0.86	51	198.3	1.37	5.33	2.74	10.65	3.22	12.52	7.43	79.23	33.9	361.5	51.5	549.18	7.09	75.61	6.97	27.1	3.34	12.99	35.9	139.59	53.8	209.19	2.12	35.38
AIRC136	PB	18	Dara RD	24.5	1274	53.3	679.04	9.84	66.82	0.57	3.87	18.8	127.66	1	6.79	0.15	1.02	33.8	430.61	9.64	41.51	0.71	3.06	22.8	98.18	0.63	2.71	0.61	2.63	NA	NA	5.02	34.09	22.1	150.07	60.5	410.82	12.4	84.2	5.12	22.05	3.11	13.39	36.4	156.74	55.3	238.13	2.19	27.9
AIRC203	PB	0	Dara RD	46	2723.2	41	1116.51	21	234.47	3.6	40.19	15	167.48	0.5	5.58	NA	NA	51	1388.83	3	41.66	6.5	90.27	11	152.77	0.2	2.78	NA	NA	NA	NA	6	66.99	11	122.82	63	703.4	20	223.3	17	236.1	1	13.89	18	249.99	64	888.85	NA	NA
AIRC203	BM	0	Dara RD	29	3625	35	1268.75	20	253.75	0.3	3.81	18	228.38	1	12.69	NA	NA	57	2066.25	4	82.65	0.8	16.53	15	309.94	0.3	6.2	NA	NA	NA	NA	3	38.06	8	101.5	67	850.06	22	279.13	9	185.96	1	20.66	22	454.58	68	1405.05	NA	NA
AIRC137	PB	3	Dara RD	29.6	1139.6	69.7	794.3	38.6	306.6	0.81	6.43	29.2	231.94	2.05	16.28	0.76	6.04	23.7	270.09	26	70.22	2.33	6.29	47.6	128.56	6.49	17.53	1.79	4.83	NA	NA	6	47.66	13.8	109.61	60.4	479.76	19.8	157.27	6.2	16.75	5.83	15.75	39.2	105.87	48.8	131.8	0.66	7.52
AIRC137	PB	6	Dara RD	51.6	856.56	51.2	438.56	20.5	89.9	0.11	0.48	16.6	72.8	3.97	17.41	0.85	3.73	46.3	396.59	10.4	41.25	0.04	0.15	27.2	107.87	4.88	19.35	1.4	5.55	NA	NA	2.45	10.74	11.4	50	77	337.69	9.17	40.22	4.62	18.32	4.25	16.85	49.3	195.52	41.8	165.77	0.09	0.74
AIRC137	PB	9	Dara RD	17.8	854.4	48.2	411.82	53.2	219.09	0.7	2.88	26.2	107.9	0.82	3.38	NA	NA	48.2	411.82	23.7	97.6	1.12	4.61	61	251.21	0.71	2.92	NA	NA	NA	NA	10	41.18	16	65.89	50.7	208.79	23.3	95.95	9.44	38.88	3.5	14.41	24.1	99.25	62.9	259.04	NA	NA
AIRC137	PB	12	Dara RD	14.5	841	44.3	372.56	62.4	232.48	0.75	2.79	33.8	125.93	4.36	16.24	NA	NA	52.6	442.37	29	128.29	0.26	1.15	43	190.22	0.5	2.21	NA	NA	NA	NA	2.88	10.73	6.58	24.51	68.9	256.7	21.6	80.47	2.04	9.02	0.73	3.23	31	137.13	66.2	292.85	NA	NA
AIRC137	PB	15	Dara RD	22.3	1248.8	43.3	540.73	38.9	210.34	0.22	1.19	33.1	178.98	1.51	8.17	0.51	2.76	52.6	656.87	33	216.77	0.28	1.84	76.6	503.16	4.78	31.4	0.6	3.94	NA	NA	0.83	4.49	6	32.44	85.7	463.41	7.44	40.23	1.36	8.93	1.54	10.12	50.5	331.72	46.6	306.1	0.29	3.62
AIRC137	PB	18	Dara RD	25.9	1165.5	44.8	522.14	21.9	114.35	3.44	17.96	21.7	113.31	3.16	16.5	0.09	0.48	50.9	593.24	18.8	111.53	1.96	11.63	65.8	390.35	1.47	8.72	0.18	1.07	NA	NA	NA	NA	NA	NA	NA	NA	NA	NA	NA	NA	NA	NA	NA	NA	NA	NA	0.08	0.96
AIRC204	PB	0	Dara RD	48	NA	23	NA	36	NA	0.3	NA	5	NA	1	NA	NA	NA	64	NA	15	NA	0.3	NA	7	NA	0.5	NA	NA	NA	NA	NA	1	NA	1	NA	69	NA	29	NA	6	NA	1	NA	47	NA	47	NA	NA	NA
AIRC204	BM	0	Dara RD	45	14355	28	4019.4	34	1366.6	0.2	8.04	13	522.52	2	80.39	NA	NA	62	8900.1	14	1246.01	0.5	44.5	29	2581.03	1.5	133.5	NA	NA	NA	NA	1	40.19	1	40.19	69	2773.39	30	1205.82	6.5	578.51	1	89	40	3560.04	53	4717.05	NA	NA
AIRC138	PB	3	Dara RD	44.6	2189.86	60.7	1329.25	19.6	260.53	0.21	2.79	14.3	190.08	3.36	44.66	0.92	12.23	35.3	773.02	17.7	136.82	0.21	1.62	36.1	279.06	8.16	63.08	0.78	6.03	NA	NA	13.4	178.12	9.17	121.89	49	651.33	28.4	377.51	3.9	30.15	3.05	23.58	41.5	320.8	51.6	398.88	0.63	13.8
AIRC138	PB	6	Dara RD	15	660	67	442.2	20.4	90.21	2.48	10.97	27	119.39	3.82	16.89	0.44	1.95	28.6	188.76	18.3	34.54	1.87	3.53	47.1	88.91	4.56	8.61	0.95	1.79	NA	NA	11.2	49.53	8.56	37.85	68	300.7	12.2	53.95	3.96	7.47	1.24	2.34	37.8	71.35	57	107.59	0.13	0.86
AIRC138	PB	9	Dara RD	12.3	848.7	57.7	489.7	29.6	144.95	2	9.79	20	97.94	2.42	11.85	0.19	0.93	40.2	341.18	14.1	48.11	1.71	5.83	25.3	86.32	0.67	2.29	0.79	2.7	NA	NA	8.45	41.38	7.22	35.36	64.2	314.39	20.1	98.43	1.94	6.62	0.42	1.43	22	75.06	75.6	257.93	0.1	0.81
AIRC138	PB	15	Dara RD	41.8	1337.6	25	334.4	31.7	106	1.09	3.64	18.8	62.87	0.96	3.21	0.33	1.1	71.2	952.37	14.8	140.95	0.85	8.1	32.5	309.52	0.55	5.24	0.86	8.19	NA	NA	1.62	5.42	21.6	72.23	72.3	241.77	4.42	14.78	2.69	25.62	10.5	100	62.9	599.04	23.9	227.62	0.3	4.01
AIRC208	PB	0	Dara RD	15	754.5	49	369.71	53	195.94	0.2	0.74	14	51.76	1.4	5.18	NA	NA	35	264.08	63	166.37	0.2	0.53	78	205.98	2	5.28	NA	NA	NA	NA	8	29.58	27	99.82	59	218.13	7	25.88	22	58.1	6	15.84	26	68.66	47	124.12	NA	NA
AIRC208	BM	0	Dara RD	11	1430	43	614.9	52	319.75	0.5	3.07	13	79.94	2.3	14.14	NA	NA	35	500.5	65	325.33	1	5.01	79	395.4	1	5.01	NA	NA	NA	NA	6	36.89	28	172.17	59	362.79	8	49.19	21	105.11	4	20.02	23	115.12	51	255.26	NA	NA
AIRC139	PB	6	Dara RD	5.76	288	36.2	104.26	34.3	35.76	1.26	1.31	42.5	44.31	5.49	5.72	0.49	0.51	40.1	115.49	23.4	27.02	0.72	0.83	46.7	53.93	7.19	8.3	0.37	0.43	NA	NA	1.72	1.79	3.08	3.21	82.9	86.43	12.3	12.82	1.25	1.44	0.65	0.75	59.6	68.83	38.5	44.46	0.53	1.53
AIRC139	PB	9	Dara RD	26.2	2096	30.5	639.28	29.5	188.59	0.87	5.56	32.9	210.32	6.37	40.72	0.79	5.05	62.5	1310	5.48	71.79	0.21	2.75	11.7	153.27	0.69	9.04	1.4	18.34	NA	NA	3.11	19.88	5.23	33.43	78.3	500.56	13.4	85.66	1.68	22.01	0.7	9.17	49.3	645.83	48.4	634.04	0.57	11.95
AIRC139	PB	12	Dara RD	31.9	1977.8	30.2	597.3	20.5	122.45	0.04	0.24	25	149.32	2.9	17.32	0.25	1.49	65.7	1299.41	7.53	97.85	0.08	1.01	27.1	352.14	4.37	56.78	0.37	4.81	NA	NA	1.95	11.65	22.6	134.99	71.8	428.86	3.65	21.8	3.44	44.7	8.45	109.8	66.6	865.41	21.5	279.37	0.57	11.27
AIRC139	PB	15	Dara RD	48.7	2435	36.9	898.52	22.5	202.17	1.52	13.66	25.8	231.82	2.41	21.65	0.62	5.57	58.4	1422.04	8.97	127.56	1.26	17.92	22.1	314.27	1.06	15.07	1.63	23.18	NA	NA	6.88	61.82	35.5	318.97	53.3	478.91	4.29	38.55	17.9	254.55	8.27	117.6	26.2	372.57	47.6	676.89	0.4	9.74
AIRC123	PB	0	Dara RD	NA	NA	NA	NA	NA	NA	NA	NA	NA	NA	NA	NA	NA	NA	NA	NA	NA	NA	NA	NA	NA	NA	NA	NA	NA	NA	NA	NA	NA	NA	NA	NA	NA	NA	NA	NA	NA	NA	NA	NA	NA	NA	NA	NA	NA	NA
AIRC123	BM	0	Dara RD	NA	NA	NA	NA	NA	NA	NA	NA	NA	NA	NA	NA	NA	NA	NA	NA	NA	NA	NA	NA	NA	NA	NA	NA	NA	NA	NA	NA	NA	NA	NA	NA	NA	NA	NA	NA	NA	NA	NA	NA	NA	NA	NA	NA	NA	NA
AIRC140	PB	3	Dara RD	17.8	729.8	57.4	418.91	14	58.65	0.86	3.6	28.7	120.23	1.27	5.32	0.42	1.76	39.1	285.35	16.4	46.8	0.25	0.71	24.3	69.34	0.23	0.66	1.63	4.65	NA	NA	12.7	53.2	36.6	153.32	47.5	198.98	3.31	13.87	5.82	16.61	8.64	24.65	62.2	177.49	23.4	66.77	0.48	3.5
AIRC140	PB	6	Dara RD	15.1	679.5	57.2	388.67	21.1	82.01	1.24	4.82	38.8	150.81	3.92	15.24	0.77	2.99	39.6	269.08	37	99.56	0.94	2.53	44.6	120.01	1.29	3.47	1.77	4.76	0.89	2.39	23.4	90.95	40.3	156.64	32.7	127.1	3.59	13.95	7.51	20.21	11.8	31.75	48.7	131.04	32.1	86.38	1.67	11.35
AIRC124	PB	0	Dara RD	42.3	4665.69	15.1	704.52	43.9	309.28	1.17	8.24	8.08	56.93	0.71	5	5.18	36.49	81.5	3802.54	18.8	714.88	1.19	45.25	21	798.53	0.6	22.82	3.75	142.6	NA	NA	0.73	5.14	3.33	23.46	81.3	572.77	14.7	103.56	1.28	48.67	0.73	27.76	35.5	1349.9	62.5	2376.59	0.25	11.66
AIRC124	BM	0	Dara RD	8.86	NA	8.84	NA	46.9	NA	1.31	NA	10.2	NA	1.67	NA	19.4	NA	79.3	NA	26.5	NA	1.43	NA	13.7	NA	1.27	NA	9.63	NA	NA	NA	1.1	NA	2.19	NA	76	NA	20.7	NA	1.08	NA	0.56	NA	40.5	NA	57.8	NA	0.34	NA
AIRC141	PB	3	Dara RD	45.8	2290	27.1	620.59	42.4	263.13	0.01	0.03	6.4	39.72	2.54	15.76	1.4	8.69	67.8	1552.62	5.18	80.43	0	0.07	7.5	116.45	1.11	17.23	1.24	19.25	NA	NA	0.68	4.22	1.19	7.39	87.2	541.15	10.9	67.64	0.78	12.11	0.4	6.21	57.7	895.86	41.1	638.13	2.13	48.78
AIRC141	PB	6	Dara RD	17.5	1592.5	26.3	418.83	62.2	260.51	1.73	7.25	10.3	43.14	2.44	10.22	0.45	1.88	70.4	1121.12	16.5	184.98	1.25	14.01	30.9	346.43	1.78	19.96	0.19	2.13	NA	NA	0.2	0.84	1.56	6.53	84.3	353.07	14	58.64	1.02	11.44	0.3	3.36	39.9	447.33	58.8	659.22	0.34	5.41
AIRC141	PB	9	Dara RD	14.2	1434.2	28.7	411.62	60.3	248.2	0.42	1.73	15.3	62.98	5.67	23.34	1.47	6.05	67.2	963.78	23.4	225.53	0.88	8.48	46.1	444.3	12.5	120.47	1.59	15.32	NA	NA	0.9	3.7	3.98	16.38	72.9	300.07	22.2	91.38	2.57	24.77	0.46	4.43	23.7	228.42	73.3	706.45	1.97	28.25
AIRC141	PB	12	Dara RD	5.47	612.64	33.2	203.4	51.2	104.14	0.73	1.48	19	38.65	1.37	2.79	0.01	0.02	61.8	378.61	5.32	20.14	1.61	6.1	58.2	220.35	8.02	30.36	0.18	0.68	NA	NA	0.33	0.67	2.82	5.74	80.9	164.55	15.9	32.34	1.03	3.9	0.51	1.93	62.6	237.01	35.9	135.92	1.9	11.64
AIRC203	PB	6	Dara RD	27	NA	64	NA	24	NA	0.5	NA	NA	NA	0.3	NA	NA	NA	27	NA	27	NA	0.5	NA	NA	NA	0.5	NA	NA	NA	NA	NA	8	NA	23	NA	56	NA	12	NA	28	NA	19	NA	31	NA	22	NA	NA	NA
AIRC128	BM	0	Dara RD	17	2380	42.4	1009.12	51.8	522.72	0.52	5.25	19.3	194.76	0.47	4.74	5.68	57.32	53.9	1282.82	25.1	321.99	3.12	40.02	78.2	1003.17	2.26	28.99	3.32	42.59	NA	NA	4.22	42.58	8	80.73	66.9	675.1	20.9	210.91	2.1	26.94	1.47	18.86	46.2	592.66	50.2	643.98	0.83	19.75
AIRC128	PB	0	Dara RD	54.3	2106.84	47	990.21	51.4	508.97	0.36	3.56	18.3	181.21	0.7	6.93	2.82	27.92	50	1053.42	11	115.88	1.06	11.17	80.5	848	2.5	26.34	1.44	15.17	NA	NA	5.04	49.91	12.8	126.75	59.2	586.21	23	227.75	2.46	25.91	2.18	22.96	34.7	365.54	60.6	638.37	0.86	18.12
AIRC204	PB	3	Dara RD	NA	NA	NA	NA	NA	NA	NA	NA	NA	NA	NA	NA	NA	NA	NA	NA	NA	NA	NA	NA	NA	NA	NA	NA	NA	NA	NA	NA	NA	NA	NA	NA	NA	NA	NA	NA	NA	NA	NA	NA	NA	NA	NA	NA	NA	NA
AIRC204	PB	12	Dara RD	27.6	946.68	63.7	603.04	23	138.7	0.79	4.76	17.5	105.53	1.95	11.76	1.3	7.84	29.9	283.06	18.5	52.37	1.59	4.5	14.6	41.33	0.37	1.05	8.05	22.79	NA	NA	1.84	11.1	2.73	16.46	71	428.15	24.4	147.14	2.36	6.68	0.83	2.35	35.4	100.2	61.4	173.8	1.59	15.05
AIRC204	PB	18	Dara RD	23.1	1774.08	19.8	351.27	29.3	102.92	0.72	2.53	19.1	67.09	1.44	5.06	1.34	4.71	76.6	1358.95	12.7	172.59	1.29	17.53	44.6	606.09	2.22	30.17	2.07	28.13	NA	NA	11	38.64	16.8	59.01	55	193.2	17.2	60.42	9.62	130.73	1.73	23.51	15.1	205.2	73.6	1000.18	5.14	91.19
AIRC204	PB	21	Dara RD	36.7	1508.37	29.3	441.95	18.7	82.65	0.77	3.4	22.4	99	5.56	24.57	1.3	5.75	66.8	1007.59	12.8	128.97	2.43	24.48	46.1	464.5	8.28	83.43	1.49	15.01	NA	NA	13	57.45	15.4	68.06	52.1	230.26	19.5	86.18	6.47	65.19	2.23	22.47	22.2	223.69	69.1	696.25	1.11	16.74
AIRC136	BM	0	Dara RD	18.2	5623.8	59.5	3346.16	39.9	1335.12	0.65	21.75	23.4	783	0.85	28.44	5.02	167.98	35.9	2018.94	34.7	700.57	0.31	6.26	26.2	528.96	0.17	3.43	4.16	83.99	NA	NA	2.22	74.28	0.44	14.72	47.3	1582.73	50	1673.08	0.68	13.73	0.05	0.95	18.6	375.52	80.7	1629.29	0.96	53.99
AIRC136	PB	0	Dara RD	27.8	2312.96	69.7	1612.13	38.8	625.51	0.67	10.8	24.3	391.75	0.66	10.64	4.14	66.74	26.4	610.62	17.3	105.64	0.22	1.34	25.9	158.15	0.31	1.89	2.04	12.46	1.18	7.21	7.36	118.65	0.87	14.03	47.1	759.31	44.7	720.62	2.65	16.18	0.04	0.23	17.1	104.42	80.2	489.72	1.07	24.75
AIRC205	PB	15	Dara RD	41.4	2239.74	82.8	1854.5	15.9	294.87	0.77	14.28	28.1	521.12	2.04	37.83	1.3	24.11	13.7	306.84	5.89	18.07	1.7	5.22	30.5	93.59	2.73	8.38	8.42	25.84	NA	NA	23.9	443.23	18.3	339.37	45.8	849.36	12.1	224.4	18.8	57.69	6.96	21.36	51.5	158.02	22.8	69.96	1.47	32.92
AIRC205	PB	18	Dara RD	32.8	1157.84	86	995.74	9.27	92.31	0.94	9.36	21.1	210.1	2.52	25.09	0.16	1.59	11.1	128.52	13.5	17.35	1.17	1.5	20.5	26.35	5.32	6.84	1.02	1.31	NA	NA	36.2	360.46	19.5	194.17	30.1	299.72	14.2	141.4	10.4	13.37	4.94	6.35	44.3	56.93	40.4	51.92	0.7	8.1
AIRC205	PB	21	Dara RD	26.1	866.52	86.1	746.07	17.4	129.82	NA	NA	NA	NA	NA	NA	NA	NA	9.08	78.68	16.5	12.98	NA	NA	NA	NA	NA	NA	NA	NA	NA	NA	NA	NA	NA	NA	NA	NA	NA	NA	NA	NA	NA	NA	NA	NA	NA	NA	NA	NA
AIRC205	PB	0	Dara RD	76.2	3215.64	90.1	2897.29	4.18	121.11	0.5	14.49	NA	NA	NA	NA	NA	NA	6.87	220.91	12.6	27.84	0.86	1.9	NA	NA	NA	NA	NA	NA	NA	NA	NA	NA	NA	NA	NA	NA	NA	NA	NA	NA	NA	NA	NA	NA	NA	NA	NA	NA
AIRC205	BM	0	Dara RD	61.5	5596.5	89.4	5003.27	5.19	259.67	0.78	39.03	NA	NA	NA	NA	NA	NA	7.72	432.05	23	99.37	1.06	4.58	NA	NA	NA	NA	NA	NA	NA	NA	NA	NA	NA	NA	NA	NA	NA	NA	NA	NA	NA	NA	NA	NA	NA	NA	NA	NA
AIRC208	PB	3	Dara RD	NA	NA	NA	NA	NA	NA	NA	NA	NA	NA	NA	NA	NA	NA	NA	NA	NA	NA	NA	NA	NA	NA	NA	NA	NA	NA	NA	NA	NA	NA	NA	NA	NA	NA	NA	NA	NA	NA	NA	NA	NA	NA	NA	NA	NA	NA
AIRC208	PB	9	Dara RD	24.2	1113.2	54.3	604.47	50.7	306.47	1.23	7.43	26.9	162.6	5.97	36.09	3.5	21.16	27.1	301.68	20.8	62.75	0.8	2.41	31	93.52	4.1	12.37	8.57	25.85	NA	NA	5.68	34.33	17.6	106.39	56.2	339.71	20.5	123.92	4.84	14.6	1.73	5.22	32.7	98.65	60.8	183.42	3.58	39.85
AIRC208	PB	12	Dara RD	82.7	3175.68	14.9	473.18	51.4	243.21	1.01	4.78	18.6	88.01	2.99	14.15	1.32	6.25	75.4	2394.46	16.2	387.9	1.16	27.78	30.8	737.49	1.81	43.34	1.43	34.24	NA	NA	2.88	13.63	6.32	29.9	56.3	266.4	34.5	163.25	3.36	80.45	1.75	41.9	33.4	799.75	61.5	1472.59	1.34	42.55
AIRC208	PB	15	Dara RD	66.8	3112.88	14.8	460.71	40.2	185.2	0.73	3.36	16.2	74.63	2.33	10.73	0.07	0.34	75.9	2362.68	12.9	304.79	2.18	51.51	34.8	822.21	0.51	12.05	0.31	7.32	NA	NA	4.89	22.53	14.2	65.42	44.6	205.47	36.3	167.24	2.24	52.92	1.72	40.64	24.5	578.86	71.5	1689.31	1.51	47
AIRC208	PB	18	Dara RD	45.9	2295	24.8	569.16	51.2	291.41	2.53	14.4	21.6	122.94	4.2	23.9	0.01	0.06	61.9	1420.61	14.2	201.73	2.09	29.69	49.3	700.36	3.41	48.44	0.21	2.98	NA	NA	5.87	33.41	17	96.76	47.7	271.49	29.7	169.04	1.3	18.47	1.58	22.45	29.4	417.66	67.7	961.75	1.8	41.31
AIRC133	PB	21	Dara RD	NA	NA	NA	NA	NA	NA	NA	NA	NA	NA	NA	NA	NA	NA	NA	NA	NA	NA	NA	NA	NA	NA	NA	NA	NA	NA	NA	NA	NA	NA	NA	NA	NA	NA	NA	NA	NA	NA	NA	NA	NA	NA	NA	NA	NA	NA
AIRC141	PB	15	Dara RD	NA	NA	NA	NA	NA	NA	NA	NA	NA	NA	NA	NA	NA	NA	NA	NA	NA	NA	NA	NA	NA	NA	NA	NA	NA	NA	NA	NA	NA	NA	NA	NA	NA	NA	NA	NA	NA	NA	NA	NA	NA	NA	NA	NA	NA	NA
[truncated: 56 more columns]

## Sheet: Sup.Table 9
Supplemental Table 9: We computed Spearman and R² coefficients to analyze the correlation between immune cells in bone marrow (BM) and their counterparts in peripheral blood (PB), determining the concordance between the two compartments. P-values were generated using linear regression
Feature.BM	Feature.PB	R² [lm()]	p.val	Spearman
Perc_CD3pos_BM	Perc_CD3pos_PB	0.584252	3.382e-07	0.553404
Num_CD3pos_BM	Num_CD3pos_PB	0.359527	0.000349844	0.612315
Perc_CD3posCD4pos_BM	Perc_CD3posCD4pos_PB	0.771845	4.98957e-11	0.875971
Num_CD3posCD4pos_BM	Num_CD3posCD4pos_PB	0.687904	1.6346e-08	0.538916
Perc_CD3posCD4posPDneg1pos_BM	Perc_CD3posCD4posPDneg1pos_PB	0.831437	2.26764e-11	0.863949
Num_CD3posCD4posPDneg1pos_BM	Num_CD3posCD4posPDneg1pos_PB	0.378299	0.000636609	0.666154
Perc_CD3posCD4posTIM3pos_BM	Perc_CD3posCD4posTIM3pos_PB	0.121599	0.0308173	0.564222
Num_CD3posCD4posTIM3pos_BM	Num_CD3posCD4posTIM3pos_PB	-0.0222255	0.536913	0.354767
Perc_CD3posCD4posTIGITpos_BM	Perc_CD3posCD4posTIGITpos_PB	0.649301	1.39066e-07	0.841781
Num_CD3posCD4posTIGITpos_BM	Num_CD3posCD4posTIGITpos_PB	0.421221	0.000200397	0.609573
Perc_CD3posCD4posLAG3pos_BM	Perc_CD3posCD4posLAG3pos_PB	-0.00515659	0.359771	0.417466
Num_CD3posCD4posLAG3pos_BM	Num_CD3posCD4posLAG3pos_PB	0.12738	0.0486435	0.291368
Perc_CD3posCD4posCD38pos_BM	Perc_CD3posCD4posCD38pos_PB	0.663289	4.18885e-05	0.459841
Num_CD3posCD4posCD38pos_BM	Num_CD3posCD4posCD38pos_PB	0.547473	0.000633725	0.526471
Perc_CD3posCD8pos_BM	Perc_CD3posCD8pos_PB	0.763915	8.22624e-11	0.819411
Num_CD3posCD8pos_BM	Num_CD3posCD8pos_PB	0.366563	0.000299118	0.74335
Perc_CD3posCD8posPDneg1pos_BM	Perc_CD3posCD8posPDneg1pos_PB	0.59651	1.43067e-06	0.731063
Num_CD3posCD8posPDneg1pos_BM	Num_CD3posCD8posPDneg1pos_PB	0.44217	0.000172372	0.707692
Perc_CD3posCD8posTIM3pos_BM	Perc_CD3posCD8posTIM3pos_PB	0.0690162	0.0829951	0.640839
Num_CD3posCD8posTIM3pos_BM	Num_CD3posCD8posTIM3pos_PB	0.0210011	0.216622	0.805419
Perc_CD3posCD8posTIGITpos_BM	Perc_CD3posCD8posTIGITpos_PB	0.752638	1.39595e-09	0.77831
Num_CD3posCD8posTIGITpos_BM	Num_CD3posCD8posTIGITpos_PB	0.44274	0.000124727	0.660855
Perc_CD3posCD8posLAG3pos_BM	Perc_CD3posCD8posLAG3pos_PB	0.703351	1.00129e-07	0.699095
Num_CD3posCD8posLAG3pos_BM	Num_CD3posCD8posLAG3pos_PB	0.283185	0.00526187	0.575099
Perc_CD3posCD8posCD38pos_BM	Perc_CD3posCD8posCD38pos_PB	0.287175	0.0188859	0.441176
Num_CD3posCD8posCD38pos_BM	Num_CD3posCD8posCD38pos_PB	0.075379	0.167133	0.428571
Ratio_CD4CD8_BM	Ratio_CD4CD8_PB	0.826008	5.66342e-12	0.81193
Perc_naive_CD62Lpos45RApos_CD4pos_BM	Perc_naive_CD62Lpos45RApos_CD4pos_PB	0.894579	6.21902e-14	0.837995
Num_naive_CD62Lpos45RApos_CD4pos_BM	Num_naive_CD62Lpos45RApos_CD4pos_PB	0.592996	4.08328e-06	0.692308
Perc_CM_CD62LposCD45RAneg_CD4pos_BM	Perc_CM_CD62LposCD45RAneg_CD4pos_PB	0.575345	2.75176e-06	0.743163
Num_CM_CD62LposCD45RAneg_CD4pos_BM	Num_CM_CD62LposCD45RAneg_CD4pos_PB	0.461693	0.00011251	0.682308
Perc_EM_CD62Lneg45RAneg_CD4pos_BM	Perc_EM_CD62Lneg45RAneg_CD4pos_PB	0.682505	6.7562e-08	0.782682
Num_EM_CD62Lneg45RAneg_CD4pos_BM	Num_EM_CD62Lneg45RAneg_CD4pos_PB	0.297452	0.00283655	0.416923
Perc_TEMRA_CD62Lneg45RApos_CD4pos_BM	Perc_TEMRA_CD62Lneg45RApos_CD4pos_PB	0.462239	5.75796e-05	0.733109
Num_TEMRA_CD62Lneg45RApos_CD4pos_BM	Num_TEMRA_CD62Lneg45RApos_CD4pos_PB	0.785326	2.31673e-09	0.556923
Perc_naive_CD62Lpos45RApos_CD8pos_BM	Perc_naive_CD62Lpos45RApos_CD8pos_PB	0.491701	2.77718e-05	0.632479
Num_naive_CD62Lpos45RApos_CD8pos_BM	Num_naive_CD62Lpos45RApos_CD8pos_PB	0.244033	0.00705764	0.710769
Perc_CM_CD62LposCD45RAneg_CD8pos_BM	Perc_CM_CD62LposCD45RAneg_CD8pos_PB	0.111158	0.0497546	0.729278
Num_CM_CD62LposCD45RAneg_CD8pos_BM	Num_CM_CD62LposCD45RAneg_CD8pos_PB	0.268536	0.00467584	0.851538
Perc_EM_CD62Lneg45RAneg_CD8pos_BM	Perc_EM_CD62Lneg45RAneg_CD8pos_PB	0.410951	0.000188363	0.721357
Num_EM_CD62Lneg45RAneg_CD8pos_BM	Num_EM_CD62Lneg45RAneg_CD8pos_PB	0.114729	0.0543632	0.753846
Perc_TEMRA_CD62Lneg45RApos_CD8pos_BM	Perc_TEMRA_CD62Lneg45RApos_CD8pos_PB	0.673461	9.65228e-08	0.808186
Num_TEMRA_CD62Lneg45RApos_CD8pos_BM	Num_TEMRA_CD62Lneg45RApos_CD8pos_PB	0.5016	4.4898e-05	0.697692
Perc_CD3posV.9V.2pos_BM	Perc_CD3posV.9V.2pos_PB	0.924106	1.37527e-10	0.845201
Num_CD3posV.9V.2pos_BM	Num_CD3posV.9V.2pos_PB	0.914962	1.21453e-09	0.833333
Perc_CD3posV.9V.2posCD38pos_BM	Perc_CD3posV.9V.2posCD38pos_PB	-0.00444622	0.378705	0.485714
Num_CD3posV.9V.2posCD38pos_BM	Num_CD3posV.9V.2posCD38pos_PB	0.968521	0.00023984	0.257143
Perc_CD19pos_BM	Perc_CD19pos_PB	0.42476	0.000103026	0.53704
Num_CD19pos_BM	Num_CD19pos_PB	0.523551	1.77976e-05	0.60547
Perc_CD19posCD24highposCD38highpos_Bregs__BM	Perc_CD19posCD24highposCD38highpos_Bregs__PB	0.190659	0.0131606	0.654525
Num_CD19posCD24highposCD38highpos_Bregs__BM	Num_CD19posCD24highposCD38highpos_Bregs__PB	0.0181102	0.241933	0.619561
MFICD38suiCD19posCD24high_Bregs__BM	MFICD38suiCD19posCD24high_Bregs__PB	0.198804	0.0167187	0.881739
Perc_totalCD14_BM	Perc_totalCD14_PB	0.0376736	0.163426	0.373374
Num_totalCD14_BM	Num_totalCD14_PB	0.140386	0.0335645	0.599316
Perc_CD14pos_BM	Perc_CD14pos_PB	0.632842	2.5521e-07	0.408499
Num_CD14pos_BM	Num_CD14pos_PB	0.140639	0.033429	0.533675
Perc_CD38SUCD14pos_BM	Perc_CD38SUCD14pos_PB	0.490062	2.89507e-05	0.797312
MFICD38SUCD14pos_BM	MFICD38SUCD14pos_PB	0.396477	0.00174503	0.75188
Perc_CD14pospos_BM	Perc_CD14pospos_PB	0.588453	1.16027e-06	0.32739
Num_CD14pospos_BM	Num_CD14pospos_PB	0.115556	0.0498345	0.554188
Perc_CD38SUCD14pospos_BM	Perc_CD38SUCD14pospos_PB	0.648585	2.45545e-07	0.825387
MFICD38SUCD14pospos_BM	MFICD38SUCD14pospos_PB	0.248031	0.0147849	0.806015
Perc_CD14posposCD16neg_classical__BM	Perc_CD14posposCD16neg_classical__PB	0.080403	0.0782446	0.315069
Num_CD14posposCD16neg_classical__BM	Num_CD14posposCD16neg_classical__PB	0.130882	0.0390627	0.461197
Perc_CD38SUCD14posposCD16neg_BM	Perc_CD38SUCD14posposCD16neg_PB	0.66006	9.21041e-08	0.81388
MFICD38SUCD14posposCD16neg_BM	MFICD38SUCD14posposCD16neg_PB	0.428438	9.44603e-05	0.818941
Perc_CD14posposCD16pos_intermediate__BM	Perc_CD14posposCD16pos_intermediate__PB	0.418018	0.000120638	0.684073
Num_CD14posposCD16pos_intermediate__BM	Num_CD14posposCD16pos_intermediate__PB	0.187423	0.0156615	0.506325
Perc_CD38SUCD14posposCD16pos_BM	Perc_CD38SUCD14posposCD16pos_PB	0.554836	7.69363e-06	0.87052
MFICD38SUCD14posposCD16pos_BM	MFICD38SUCD14posposCD16pos_PB	0.422337	0.000195605	0.806976
Perc_CD14posCD16pospos_nonclassical__BM	Perc_CD14posCD16pospos_nonclassical__PB	0.35558	0.00048331	0.721523
Num_CD14posCD16pospos_nonclassical__BM	Num_CD14posCD16pospos_nonclassical__PB	0.0774517	0.0910879	0.577436
Perc_CD38SUCD14posCD16pospos_BM	Perc_CD38SUCD14posCD16pospos_PB	0.472238	6.33037e-05	0.558064
MFICD38SUCD14posCD16pospos_BM	MFICD38SUCD14posCD16pospos_PB	0.267808	0.0039829	0.647622
Perc_totalCD56pos_BM	Perc_totalCD56pos_PB	0.252038	0.00380682	0.389185
Num_totalCD56pos_BM	Num_totalCD56pos_PB	-0.0246204	0.533434	0.26359
Perc_CD38SUCD56pos_BM	Perc_CD38SUCD56pos_PB	0.655621	5.73445e-07	0.745234
Perc_CD38SUCD56neg_BM	Perc_CD38SUCD56neg_PB	0.655621	5.73445e-07	0.745234
MFICD38SUCD56pos_BM	MFICD38SUCD56pos_PB	0.115464	0.0579282	0.572547
Perc_CD56pos16neg_proliferativesubset__BM	Perc_CD56pos16neg_proliferativesubset__PB	0.429163	9.28504e-05	0.609993
Num_CD56pos16neg_proliferativesubset__BM	Num_CD56pos16neg_proliferativesubset__PB	-0.0416571	0.98829	0.262906
Perc_CD38CD56pos16neg_BM	Perc_CD38CD56pos16neg_PB	0.449475	0.000147181	0.642308
MFICD38CD56pos16neg_BM	MFICD38CD56pos16neg_PB	0.103149	0.0648468	0.503948
Perc_CD56posCD16pos_cytotoxicsubset__BM	Perc_CD56posCD16pos_cytotoxicsubset__PB	0.427018	9.7684e-05	0.607475
Num_CD56posCD16pos_cytotoxicsubset__BM	Num_CD56posCD16pos_cytotoxicsubset__PB	-0.0306942	0.617842	0.396239
Perc_CD38CD56posCD16pos_BM	Perc_CD38CD56posCD16pos_PB	0.574951	6.81055e-06	0.635138
MFICD38CD56posCD16pos_BM	MFICD38CD56posCD16pos_PB	-0.0401024	0.78712	0.435167
MFICD16CD56posCD16pos_BM	MFICD16CD56posCD16pos_PB	0.592632	0.000477812	0.809652
Perc_CD56posCD69pos_BM	Perc_CD56posCD69pos_PB	-0.0555033	0.976518	0.317138
Perc_CD56posCD25pos_BM	Perc_CD56posCD25pos_PB	-0.052245	0.814591	0.358782
Perc_CD56posCD45RApos_BM	Perc_CD56posCD45RApos_PB	0.327251	0.00319621	0.6743
Perc_CD56posCD127pos_BM	Perc_CD56posCD127pos_PB	0.532066	4.7292e-05	0.728868
Perc_CD56posCFSEneg_BM	Perc_CD56posCFSEneg_PB	0.0460686	0.35456	0.3
Perc_CD33posCD11bposDRnegCD14pos_MonegMDSC__BM	Perc_CD33posCD11bposDRnegCD14pos_MonegMDSC__PB	0.286305	0.00344589	0.394986
Num_CD33posCD11bposDRnegCD14pos_MonegMDSC__BM	Num_CD33posCD11bposDRnegCD14pos_MonegMDSC__PB	0.0415535	0.171587	0.358261
Perc_CD38posMonegMDSC_BM	Perc_CD38posMonegMDSC_PB	0.923582	1.04801e-11	0.839597
MFICD38posMonegMDSC_BM	MFICD38posMonegMDSC_PB	0.399557	0.0121331	0.800551
Perc_CD33posCD11bposDRnegCD15pos_GrnegMDSC__BM	Perc_CD33posCD11bposDRnegCD15pos_GrnegMDSC__PB	0.0192547	0.23747	0.263998
Num_CD33posCD11bposDRnegCD15pos_GrnegMDSC__BM	Num_CD33posCD11bposDRnegCD15pos_GrnegMDSC__PB	0.0514251	0.148096	0.309565
Perc_CD38posGrnegMDSC_BM	Perc_CD38posGrnegMDSC_PB	0.672791	3.22107e-06	0.796104
MFICD38posGrnegMDSC_BM	MFICD38posGrnegMDSC_PB	0.523448	0.000126581	0.776153
Perc_PDL1sulleMonegMDSC_BM	Perc_PDL1sulleMonegMDSC_PB	0.475668	0.00131284	0.668302
Perc_PDL1sulleGrnegMDSC_BM	Perc_PDL1sulleGrnegMDSC_PB	0.805207	6.40452e-07	0.911765
Perc_CD4posCD25highpos_BM	Perc_CD4posCD25highpos_PB	0.686903	3.10795e-08	0.854777
Num_CD4posCD25highpos_BM	Num_CD4posCD25highpos_PB	0.522358	8.45155e-06	0.804598
Perc_FOXP3posCD4posCD25highpos_BM	Perc_FOXP3posCD4posCD25highpos_PB	0.499085	2.29897e-05	0.732519
Num_FOXP3posCD4posCD25highpos_BM	Num_FOXP3posCD4posCD25highpos_PB	0.0806929	0.0820673	0.589834
Perc_TregsFOXP3suCD4_BM	Perc_TregsFOXP3suCD4_PB	0.374385	0.000414601	0.626355
Num_TregsFOXP3_BM	Num_TregsFOXP3_PB	0.0806929	0.0820673	0.589834
Perc_CD38SUFOXP3posCD4posCD25highpos_BM	Perc_CD38SUFOXP3posCD4posCD25highpos_PB	0.644293	1.24608e-05	0.769985
Num_CD38SUFOXP3posCD4posCD25highpos_BM	Num_CD38SUFOXP3posCD4posCD25highpos_PB	0.235809	0.0173638	0.648364
MFICD38SUFOXP3posCD4posCD25highpos_BM	MFICD38SUFOXP3posCD4posCD25highpos_PB	0.389913	0.00193496	0.59388
Perc_CD38highposCD4posCD25posCD127low_BM	Perc_CD38highposCD4posCD25posCD127low_PB	0.641635	3.15077e-07	0.663714
Num_CD38highposCD4posCD25posCD127low_BM	Num_CD38highposCD4posCD25posCD127low_PB	0.460811	8.26587e-05	0.537094

## Sheet: Sup.Table 10
Supplemental Table 10: Differences of the percentage of CD38 pos immune cell in PB samples before and after Dara-Rd. P-values were estimated using wilcoxon test.
CD38+ cells	p.value PB
Helper T-cells	3.85752e-07
Cytotoxic T-cells	6.60354e-06
V𝛄9V𝛅2 T-cells	0.0283401
B-regs	1.61607e-05
Classical monocytes	0.00022018
Intermediate monocytes	0.0295401
Non classical monocytes	0.348152
NK cells	2.84484e-08
Mo-MDSC	1.98015e-05
Gr-MDSC	0.0348812
T-regs FOXP3+	2.83935e-05
T-regs (CD4+ CD25+ CD127low)	0.00303542

[truncated: 5 more sheets: Sup.Table 11, Sup.Table 12, Sup.Table 13, Sup.Table 14, Sup.Table 15]
